# Supplementary material for: Molecular pathophysiology of diabetes mellitus during pregnancy with antenatal complications
Source: Sci Rep. 2020 Nov 12;10:19641. doi: 10.1038/s41598-020-76689-9 (PMC7665025; doi:10.1038/s41598-020-76689-9)
Supplement: Supplementary file 3 — Supplementary Information 3. [file 41598_2020_76689_MOESM3_ESM.xlsx]

## Sheet: Title Page
APPENDIX C
Molecular pathophysiology of diabetes mellitus during pregnancy with antenatal complications
Arthur T. Kopylov, Olga Papysheva, Iveta Gribova, Galina Kotaysch, Lubov Kharitonova, Tatiana Mayatskaya, Ekaterina Sokerina, Anna L. Kaysheva, Sergey G. Morozov
The main biological processes and molecular function attributed the the observed proteins with the most meaningful alteration in samples of the M-series (peripheral blood) and C-samples (umbilical blood)

## Sheet: M-enrichment.Function
#term ID	term description	observed gene count	background gene count	false discovery rate	matching proteins in your network (IDs)	matching proteins in your network (labels)
GO:0004857	enzyme inhibitor activity	13	388	2.38e-13	ENSP00000227667,ENSP00000236850,ENSP00000245907,ENSP00000265023,ENSP00000265132,ENSP00000266041,ENSP00000273283,ENSP00000323929,ENSP00000351190,ENSP00000355627,ENSP00000356969,ENSP00000393887,ENSP00000416066	A2M,AGT,AHSG,AMBP,APOA1,APOA2,APOC3,C3,ITIH1,ITIH2,ITIH4,KNG1,SERPINA1
GO:0004866	endopeptidase inhibitor activity	10	169	1.96e-12	ENSP00000245907,ENSP00000265023,ENSP00000265132,ENSP00000266041,ENSP00000273283,ENSP00000323929,ENSP00000351190,ENSP00000355627,ENSP00000393887,ENSP00000416066	A2M,AGT,AHSG,AMBP,C3,ITIH1,ITIH2,ITIH4,KNG1,SERPINA1
GO:0030234	enzyme regulator activity	15	1016	1.6e-11	ENSP00000227667,ENSP00000236850,ENSP00000245907,ENSP00000252486,ENSP00000265023,ENSP00000265132,ENSP00000266041,ENSP00000273283,ENSP00000308541,ENSP00000323929,ENSP00000351190,ENSP00000355627,ENSP00000356969,ENSP00000393887,ENSP00000416066	A2M,AGT,AHSG,AMBP,APOA1,APOA2,APOC3,APOE,C3,F2,ITIH1,ITIH2,ITIH4,KNG1,SERPINA1
GO:0004867	serine-type endopeptidase inhibitor activity	7	94	1.54e-09	ENSP00000265132,ENSP00000266041,ENSP00000273283,ENSP00000323929,ENSP00000351190,ENSP00000355627,ENSP00000416066	A2M,AGT,AMBP,ITIH1,ITIH2,ITIH4,SERPINA1
GO:0070325	lipoprotein particle receptor binding	5	27	1.39e-08	ENSP00000227667,ENSP00000233242,ENSP00000236850,ENSP00000252486,ENSP00000356969	APOA1,APOA2,APOB,APOC3,APOE
GO:0017127	cholesterol transporter activity	4	17	2.85e-07	ENSP00000233242,ENSP00000236850,ENSP00000252486,ENSP00000356969	APOA1,APOA2,APOB,APOE
GO:0005102	signaling receptor binding	13	1513	4.03e-07	ENSP00000226218,ENSP00000227667,ENSP00000233242,ENSP00000236850,ENSP00000245907,ENSP00000252486,ENSP00000265023,ENSP00000308541,ENSP00000308938,ENSP00000323929,ENSP00000355627,ENSP00000356969,ENSP00000385834	A2M,AGT,APOA1,APOA2,APOB,APOC3,APOE,C3,F2,KNG1,PLG,TF,VTN
GO:0070653	high-density lipoprotein particle receptor binding	3	3	6.56e-07	ENSP00000227667,ENSP00000236850,ENSP00000356969	APOA1,APOA2,APOC3
GO:0008201	heparin binding	6	161	1.16e-06	ENSP00000226218,ENSP00000233242,ENSP00000252486,ENSP00000265023,ENSP00000308541,ENSP00000356399	APOB,APOE,CFH,F2,KNG1,VTN
GO:0060228	phosphatidylcholine-sterol O-acyltransferase activator activity	3	6	2.2e-06	ENSP00000236850,ENSP00000252486,ENSP00000356969	APOA1,APOA2,APOE
GO:0015485	cholesterol binding	4	45	5.77e-06	ENSP00000227667,ENSP00000236850,ENSP00000252486,ENSP00000356969	APOA1,APOA2,APOC3,APOE
GO:0055102	lipase inhibitor activity	3	16	1.88e-05	ENSP00000227667,ENSP00000236850,ENSP00000356969	APOA1,APOA2,APOC3
GO:0071813	lipoprotein particle binding	3	25	5.65e-05	ENSP00000236850,ENSP00000252486,ENSP00000356969	APOA1,APOA2,APOE
GO:0008289	lipid binding	7	673	0.00019	ENSP00000227667,ENSP00000233242,ENSP00000236850,ENSP00000252486,ENSP00000295897,ENSP00000308541,ENSP00000356969	ALB,APOA1,APOA2,APOB,APOC3,APOE,F2
GO:0034190	apolipoprotein receptor binding	2	6	0.00032	ENSP00000236850,ENSP00000356969	APOA1,APOA2
GO:0008047	enzyme activator activity	6	510	0.00036	ENSP00000236850,ENSP00000252486,ENSP00000308541,ENSP00000323929,ENSP00000355627,ENSP00000356969	A2M,AGT,APOA1,APOA2,APOE,F2
GO:0008035	high-density lipoprotein particle binding	2	9	0.00058	ENSP00000236850,ENSP00000356969	APOA1,APOA2
GO:0004252	serine-type endopeptidase activity	4	180	0.00063	ENSP00000245907,ENSP00000308541,ENSP00000308938,ENSP00000416561	C3,CFB,F2,PLG
GO:0005515	protein binding	19	6605	0.00063	ENSP00000226218,ENSP00000227667,ENSP00000233242,ENSP00000236850,ENSP00000245907,ENSP00000252486,ENSP00000264613,ENSP00000265023,ENSP00000265132,ENSP00000295897,ENSP00000308541,ENSP00000308938,ENSP00000323929,ENSP00000355627,ENSP00000356399,ENSP00000356969,ENSP00000385834,ENSP00000416066,ENSP00000416561	A2M,AGT,ALB,AMBP,APOA1,APOA2,APOB,APOC3,APOE,C3,CFB,CFH,CP,F2,KNG1,PLG,SERPINA1,TF,VTN
GO:0005543	phospholipid binding	5	382	0.00087	ENSP00000227667,ENSP00000233242,ENSP00000236850,ENSP00000252486,ENSP00000356969	APOA1,APOA2,APOB,APOC3,APOE
GO:0051087	chaperone binding	3	100	0.0018	ENSP00000264613,ENSP00000295897,ENSP00000308938	ALB,CP,PLG
GO:0031210	phosphatidylcholine binding	2	22	0.0023	ENSP00000236850,ENSP00000356969	APOA1,APOA2
GO:0050750	low-density lipoprotein particle receptor binding	2	22	0.0023	ENSP00000233242,ENSP00000252486	APOB,APOE
GO:0044877	protein-containing complex binding	6	968	0.0078	ENSP00000226218,ENSP00000236850,ENSP00000252486,ENSP00000265132,ENSP00000308938,ENSP00000356969	AMBP,APOA1,APOA2,APOE,PLG,VTN
GO:0043168	anion binding	10	2696	0.0091	ENSP00000226218,ENSP00000227667,ENSP00000233242,ENSP00000236850,ENSP00000252486,ENSP00000265023,ENSP00000295897,ENSP00000308541,ENSP00000356399,ENSP00000356969	ALB,APOA1,APOA2,APOB,APOC3,APOE,CFH,F2,KNG1,VTN
GO:0005507	copper ion binding	2	56	0.0116	ENSP00000264613,ENSP00000295897	ALB,CP
GO:0001540	amyloid-beta binding	2	57	0.0117	ENSP00000236850,ENSP00000252486	APOA1,APOE
GO:0004869	cysteine-type endopeptidase inhibitor activity	2	57	0.0117	ENSP00000265023,ENSP00000393887	AHSG,KNG1
GO:0016209	antioxidant activity	2	79	0.0204	ENSP00000252486,ENSP00000295897	ALB,APOE
GO:0005215	transporter activity	6	1223	0.0205	ENSP00000233242,ENSP00000236850,ENSP00000252486,ENSP00000265983,ENSP00000356969,ENSP00000385834	APOA1,APOA2,APOB,APOE,HPX,TF
GO:0042802	identical protein binding	7	1754	0.0293	ENSP00000226218,ENSP00000236850,ENSP00000252486,ENSP00000265132,ENSP00000295897,ENSP00000356969,ENSP00000416066	ALB,AMBP,APOA1,APOA2,APOE,SERPINA1,VTN
GO:0031072	heat shock protein binding	2	112	0.0355	ENSP00000236850,ENSP00000356969	APOA1,APOA2
GO:0002020	protease binding	2	135	0.0494	ENSP00000323929,ENSP00000416066	A2M,SERPINA1
GO:0016247	channel regulator activity	2	137	0.0498	ENSP00000265132,ENSP00000355627	AGT,AMBP

## Sheet: M-enrichment.KEGG
#term ID	term description	observed gene count	background gene count	false discovery rate	matching proteins in your network (IDs)	matching proteins in your network (labels)
hsa04610	Complement and coagulation cascades	9	78	6.35e-14	ENSP00000226218,ENSP00000245907,ENSP00000265023,ENSP00000308541,ENSP00000308938,ENSP00000323929,ENSP00000356399,ENSP00000416066,ENSP00000416561	A2M,C3,CFB,CFH,F2,KNG1,PLG,SERPINA1,VTN
hsa04979	Cholesterol metabolism	5	48	1.52e-07	ENSP00000227667,ENSP00000233242,ENSP00000236850,ENSP00000252486,ENSP00000356969	APOA1,APOA2,APOB,APOC3,APOE
hsa05150	Staphylococcus aureus infection	4	51	1.02e-05	ENSP00000245907,ENSP00000308938,ENSP00000356399,ENSP00000416561	C3,CFB,CFH,PLG
hsa03320	PPAR signaling pathway	3	72	0.0012	ENSP00000227667,ENSP00000236850,ENSP00000356969	APOA1,APOA2,APOC3
hsa04977	Vitamin digestion and absorption	2	24	0.0038	ENSP00000233242,ENSP00000236850	APOA1,APOB
hsa04216	Ferroptosis	2	40	0.008	ENSP00000264613,ENSP00000385834	CP,TF
hsa04975	Fat digestion and absorption	2	39	0.008	ENSP00000233242,ENSP00000236850	APOA1,APOB

## Sheet: M-enrichment.Process
#term ID	term description	observed gene count	background gene count	false discovery rate	matching proteins in your network (IDs)	matching proteins in your network (labels)
GO:0002576	platelet degranulation	12	129	2.89e-16	ENSP00000236850,ENSP00000259396,ENSP00000263100,ENSP00000265023,ENSP00000266041,ENSP00000295897,ENSP00000308938,ENSP00000323929,ENSP00000385834,ENSP00000393887,ENSP00000394936,ENSP00000416066	A1BG,A2M,AHSG,ALB,APOA1,ITIH4,KNG1,ORM1,ORM2,PLG,SERPINA1,TF
GO:0051346	negative regulation of hydrolase activity	14	438	1.15e-13	ENSP00000226218,ENSP00000227667,ENSP00000236850,ENSP00000245907,ENSP00000265023,ENSP00000265132,ENSP00000266041,ENSP00000273283,ENSP00000323929,ENSP00000351190,ENSP00000355627,ENSP00000356969,ENSP00000393887,ENSP00000416066	A2M,AGT,AHSG,AMBP,APOA1,APOA2,APOC3,C3,ITIH1,ITIH2,ITIH4,KNG1,SERPINA1,VTN
GO:0016192	vesicle-mediated transport	19	1699	3.19e-12	ENSP00000226218,ENSP00000233242,ENSP00000236850,ENSP00000245907,ENSP00000252486,ENSP00000259396,ENSP00000263100,ENSP00000265023,ENSP00000265132,ENSP00000265983,ENSP00000266041,ENSP00000295897,ENSP00000308541,ENSP00000308938,ENSP00000323929,ENSP00000385834,ENSP00000393887,ENSP00000394936,ENSP00000416066	A1BG,A2M,AHSG,ALB,AMBP,APOA1,APOB,APOE,C3,F2,HPX,ITIH4,KNG1,ORM1,ORM2,PLG,SERPINA1,TF,VTN
GO:0030162	regulation of proteolysis	15	742	3.19e-12	ENSP00000226218,ENSP00000245907,ENSP00000252486,ENSP00000265023,ENSP00000265132,ENSP00000266041,ENSP00000273283,ENSP00000308541,ENSP00000323929,ENSP00000351190,ENSP00000355627,ENSP00000356399,ENSP00000393887,ENSP00000416066,ENSP00000416561	A2M,AGT,AHSG,AMBP,APOE,C3,CFB,CFH,F2,ITIH1,ITIH2,ITIH4,KNG1,SERPINA1,VTN
GO:0010951	negative regulation of endopeptidase activity	11	242	4.43e-12	ENSP00000226218,ENSP00000245907,ENSP00000265023,ENSP00000265132,ENSP00000266041,ENSP00000273283,ENSP00000323929,ENSP00000351190,ENSP00000355627,ENSP00000393887,ENSP00000416066	A2M,AGT,AHSG,AMBP,C3,ITIH1,ITIH2,ITIH4,KNG1,SERPINA1,VTN
GO:0045861	negative regulation of proteolysis	12	349	4.43e-12	ENSP00000226218,ENSP00000245907,ENSP00000265023,ENSP00000265132,ENSP00000266041,ENSP00000273283,ENSP00000308541,ENSP00000323929,ENSP00000351190,ENSP00000355627,ENSP00000393887,ENSP00000416066	A2M,AGT,AHSG,AMBP,C3,F2,ITIH1,ITIH2,ITIH4,KNG1,SERPINA1,VTN
GO:0034369	plasma lipoprotein particle remodeling	7	27	4.62e-12	ENSP00000227667,ENSP00000233242,ENSP00000236850,ENSP00000252486,ENSP00000295897,ENSP00000355627,ENSP00000356969	AGT,ALB,APOA1,APOA2,APOB,APOC3,APOE
GO:0043086	negative regulation of catalytic activity	15	809	4.62e-12	ENSP00000226218,ENSP00000227667,ENSP00000236850,ENSP00000245907,ENSP00000252486,ENSP00000265023,ENSP00000265132,ENSP00000266041,ENSP00000273283,ENSP00000323929,ENSP00000351190,ENSP00000355627,ENSP00000356969,ENSP00000393887,ENSP00000416066	A2M,AGT,AHSG,AMBP,APOA1,APOA2,APOC3,APOE,C3,ITIH1,ITIH2,ITIH4,KNG1,SERPINA1,VTN
GO:0043687	post-translational protein modification	12	365	4.62e-12	ENSP00000233242,ENSP00000236850,ENSP00000245907,ENSP00000252486,ENSP00000264613,ENSP00000265023,ENSP00000295897,ENSP00000351190,ENSP00000356969,ENSP00000385834,ENSP00000393887,ENSP00000416066	AHSG,ALB,APOA1,APOA2,APOB,APOE,C3,CP,ITIH2,KNG1,SERPINA1,TF
GO:0045055	regulated exocytosis	13	691	1.91e-10	ENSP00000236850,ENSP00000245907,ENSP00000259396,ENSP00000263100,ENSP00000265023,ENSP00000266041,ENSP00000295897,ENSP00000308938,ENSP00000323929,ENSP00000385834,ENSP00000393887,ENSP00000394936,ENSP00000416066	A1BG,A2M,AHSG,ALB,APOA1,C3,ITIH4,KNG1,ORM1,ORM2,PLG,SERPINA1,TF
GO:0006810	transport	23	4130	2.06e-10	ENSP00000226218,ENSP00000227667,ENSP00000233242,ENSP00000236850,ENSP00000245907,ENSP00000252486,ENSP00000259396,ENSP00000263100,ENSP00000264613,ENSP00000265023,ENSP00000265132,ENSP00000265983,ENSP00000266041,ENSP00000295897,ENSP00000308541,ENSP00000308938,ENSP00000323929,ENSP00000355627,ENSP00000356969,ENSP00000385834,ENSP00000393887,ENSP00000394936,ENSP00000416066	A1BG,A2M,AGT,AHSG,ALB,AMBP,APOA1,APOA2,APOB,APOC3,APOE,C3,CP,F2,HPX,ITIH4,KNG1,ORM1,ORM2,PLG,SERPINA1,TF,VTN
GO:0034371	chylomicron remodeling	5	8	3.27e-10	ENSP00000227667,ENSP00000233242,ENSP00000236850,ENSP00000252486,ENSP00000356969	APOA1,APOA2,APOB,APOC3,APOE
GO:0032940	secretion by cell	14	959	3.84e-10	ENSP00000236850,ENSP00000245907,ENSP00000259396,ENSP00000263100,ENSP00000265023,ENSP00000266041,ENSP00000295897,ENSP00000308938,ENSP00000323929,ENSP00000355627,ENSP00000385834,ENSP00000393887,ENSP00000394936,ENSP00000416066	A1BG,A2M,AGT,AHSG,ALB,APOA1,C3,ITIH4,KNG1,ORM1,ORM2,PLG,SERPINA1,TF
GO:0002920	regulation of humoral immune response	7	70	5.8e-10	ENSP00000226218,ENSP00000245907,ENSP00000265983,ENSP00000308541,ENSP00000323929,ENSP00000356399,ENSP00000416561	A2M,C3,CFB,CFH,F2,HPX,VTN
GO:0034378	chylomicron assembly	5	10	5.85e-10	ENSP00000227667,ENSP00000233242,ENSP00000236850,ENSP00000252486,ENSP00000356969	APOA1,APOA2,APOB,APOC3,APOE
GO:0002526	acute inflammatory response	7	73	6.79e-10	ENSP00000259396,ENSP00000266041,ENSP00000308541,ENSP00000356969,ENSP00000393887,ENSP00000394936,ENSP00000416066	AHSG,APOA2,F2,ITIH4,ORM1,ORM2,SERPINA1
GO:0043062	extracellular structure organization	10	339	9.65e-10	ENSP00000226218,ENSP00000227667,ENSP00000233242,ENSP00000236850,ENSP00000252486,ENSP00000295897,ENSP00000308938,ENSP00000323929,ENSP00000355627,ENSP00000356969	A2M,AGT,ALB,APOA1,APOA2,APOB,APOC3,APOE,PLG,VTN
GO:0050727	regulation of inflammatory response	10	338	9.65e-10	ENSP00000226218,ENSP00000236850,ENSP00000245907,ENSP00000252486,ENSP00000308541,ENSP00000323929,ENSP00000355627,ENSP00000356399,ENSP00000393887,ENSP00000416561	A2M,AGT,AHSG,APOA1,APOE,C3,CFB,CFH,F2,VTN
GO:0080134	regulation of response to stress	15	1299	9.65e-10	ENSP00000226218,ENSP00000233242,ENSP00000236850,ENSP00000245907,ENSP00000252486,ENSP00000265023,ENSP00000265132,ENSP00000265983,ENSP00000308541,ENSP00000308938,ENSP00000323929,ENSP00000355627,ENSP00000356399,ENSP00000393887,ENSP00000416561	A2M,AGT,AHSG,AMBP,APOA1,APOB,APOE,C3,CFB,CFH,F2,HPX,KNG1,PLG,VTN
GO:0031347	regulation of defense response	12	676	1.58e-09	ENSP00000226218,ENSP00000233242,ENSP00000236850,ENSP00000245907,ENSP00000252486,ENSP00000265983,ENSP00000308541,ENSP00000323929,ENSP00000355627,ENSP00000356399,ENSP00000393887,ENSP00000416561	A2M,AGT,AHSG,APOA1,APOB,APOE,C3,CFB,CFH,F2,HPX,VTN
GO:0006953	acute-phase response	6	45	2.92e-09	ENSP00000259396,ENSP00000266041,ENSP00000308541,ENSP00000393887,ENSP00000394936,ENSP00000416066	AHSG,F2,ITIH4,ORM1,ORM2,SERPINA1
GO:0032101	regulation of response to external stimulus	12	732	3.69e-09	ENSP00000226218,ENSP00000236850,ENSP00000245907,ENSP00000252486,ENSP00000265023,ENSP00000308541,ENSP00000308938,ENSP00000323929,ENSP00000355627,ENSP00000356399,ENSP00000393887,ENSP00000416561	A2M,AGT,AHSG,APOA1,APOE,C3,CFB,CFH,F2,KNG1,PLG,VTN
GO:0034375	high-density lipoprotein particle remodeling	5	17	3.69e-09	ENSP00000227667,ENSP00000236850,ENSP00000252486,ENSP00000295897,ENSP00000356969	ALB,APOA1,APOA2,APOC3,APOE
GO:0030449	regulation of complement activation	6	52	5.99e-09	ENSP00000226218,ENSP00000245907,ENSP00000308541,ENSP00000323929,ENSP00000356399,ENSP00000416561	A2M,C3,CFB,CFH,F2,VTN
GO:2000257	regulation of protein activation cascade	6	54	7.02e-09	ENSP00000226218,ENSP00000245907,ENSP00000308541,ENSP00000323929,ENSP00000356399,ENSP00000416561	A2M,C3,CFB,CFH,F2,VTN
GO:0032269	negative regulation of cellular protein metabolic process	13	1014	8.05e-09	ENSP00000226218,ENSP00000245907,ENSP00000252486,ENSP00000265023,ENSP00000265132,ENSP00000266041,ENSP00000273283,ENSP00000308541,ENSP00000323929,ENSP00000351190,ENSP00000355627,ENSP00000393887,ENSP00000416066	A2M,AGT,AHSG,AMBP,APOE,C3,F2,ITIH1,ITIH2,ITIH4,KNG1,SERPINA1,VTN
GO:0033344	cholesterol efflux	5	24	1.39e-08	ENSP00000227667,ENSP00000233242,ENSP00000236850,ENSP00000252486,ENSP00000356969	APOA1,APOA2,APOB,APOC3,APOE
GO:0051246	regulation of protein metabolic process	18	2668	1.39e-08	ENSP00000226218,ENSP00000236850,ENSP00000245907,ENSP00000252486,ENSP00000265023,ENSP00000265132,ENSP00000265983,ENSP00000266041,ENSP00000273283,ENSP00000308541,ENSP00000323929,ENSP00000351190,ENSP00000355627,ENSP00000356399,ENSP00000356969,ENSP00000393887,ENSP00000416066,ENSP00000416561	A2M,AGT,AHSG,AMBP,APOA1,APOA2,APOE,C3,CFB,CFH,F2,HPX,ITIH1,ITIH2,ITIH4,KNG1,SERPINA1,VTN
GO:1901564	organonitrogen compound metabolic process	23	5284	1.56e-08	ENSP00000227667,ENSP00000233242,ENSP00000236850,ENSP00000245907,ENSP00000252486,ENSP00000264613,ENSP00000265023,ENSP00000265132,ENSP00000265983,ENSP00000266041,ENSP00000273283,ENSP00000295897,ENSP00000308541,ENSP00000308938,ENSP00000323929,ENSP00000351190,ENSP00000355627,ENSP00000356399,ENSP00000356969,ENSP00000385834,ENSP00000393887,ENSP00000416066,ENSP00000416561	A2M,AGT,AHSG,ALB,AMBP,APOA1,APOA2,APOB,APOC3,APOE,C3,CFB,CFH,CP,F2,HPX,ITIH1,ITIH2,ITIH4,KNG1,PLG,SERPINA1,TF
GO:1905952	regulation of lipid localization	7	129	1.7e-08	ENSP00000227667,ENSP00000233242,ENSP00000236850,ENSP00000245907,ENSP00000252486,ENSP00000355627,ENSP00000356969	AGT,APOA1,APOA2,APOB,APOC3,APOE,C3
GO:0019538	protein metabolic process	21	4197	2.26e-08	ENSP00000227667,ENSP00000233242,ENSP00000236850,ENSP00000245907,ENSP00000252486,ENSP00000264613,ENSP00000265023,ENSP00000265132,ENSP00000265983,ENSP00000295897,ENSP00000308541,ENSP00000308938,ENSP00000323929,ENSP00000351190,ENSP00000355627,ENSP00000356399,ENSP00000356969,ENSP00000385834,ENSP00000393887,ENSP00000416066,ENSP00000416561	A2M,AGT,AHSG,ALB,AMBP,APOA1,APOA2,APOB,APOC3,APOE,C3,CFB,CFH,CP,F2,HPX,ITIH2,KNG1,PLG,SERPINA1,TF
GO:0002697	regulation of immune effector process	9	362	3e-08	ENSP00000226218,ENSP00000236850,ENSP00000245907,ENSP00000265983,ENSP00000308541,ENSP00000323929,ENSP00000356399,ENSP00000356969,ENSP00000416561	A2M,APOA1,APOA2,C3,CFB,CFH,F2,HPX,VTN
GO:0072376	protein activation cascade	6	74	3.16e-08	ENSP00000245907,ENSP00000265023,ENSP00000308541,ENSP00000323929,ENSP00000356399,ENSP00000416561	A2M,C3,CFB,CFH,F2,KNG1
GO:0046464	acylglycerol catabolic process	5	31	3.6e-08	ENSP00000227667,ENSP00000233242,ENSP00000236850,ENSP00000252486,ENSP00000356969	APOA1,APOA2,APOB,APOC3,APOE
GO:0010873	positive regulation of cholesterol esterification	4	9	5.72e-08	ENSP00000236850,ENSP00000252486,ENSP00000355627,ENSP00000356969	AGT,APOA1,APOA2,APOE
GO:0002673	regulation of acute inflammatory response	6	92	9.99e-08	ENSP00000226218,ENSP00000245907,ENSP00000308541,ENSP00000323929,ENSP00000356399,ENSP00000416561	A2M,C3,CFB,CFH,F2,VTN
GO:0050790	regulation of catalytic activity	16	2249	9.99e-08	ENSP00000226218,ENSP00000227667,ENSP00000236850,ENSP00000245907,ENSP00000252486,ENSP00000265023,ENSP00000265132,ENSP00000266041,ENSP00000273283,ENSP00000308541,ENSP00000323929,ENSP00000351190,ENSP00000355627,ENSP00000356969,ENSP00000393887,ENSP00000416066	A2M,AGT,AHSG,AMBP,APOA1,APOA2,APOC3,APOE,C3,F2,ITIH1,ITIH2,ITIH4,KNG1,SERPINA1,VTN
GO:0034381	plasma lipoprotein particle clearance	5	40	1.04e-07	ENSP00000227667,ENSP00000233242,ENSP00000236850,ENSP00000252486,ENSP00000356969	APOA1,APOA2,APOB,APOC3,APOE
GO:0033700	phospholipid efflux	4	12	1.33e-07	ENSP00000227667,ENSP00000236850,ENSP00000252486,ENSP00000356969	APOA1,APOA2,APOC3,APOE
GO:0034374	low-density lipoprotein particle remodeling	4	13	1.71e-07	ENSP00000233242,ENSP00000252486,ENSP00000355627,ENSP00000356969	AGT,APOA2,APOB,APOE
GO:0030195	negative regulation of blood coagulation	5	48	2.26e-07	ENSP00000226218,ENSP00000252486,ENSP00000265023,ENSP00000308541,ENSP00000308938	APOE,F2,KNG1,PLG,VTN
GO:0002682	regulation of immune system process	13	1391	2.3e-07	ENSP00000226218,ENSP00000233242,ENSP00000236850,ENSP00000245907,ENSP00000259396,ENSP00000265132,ENSP00000265983,ENSP00000308541,ENSP00000323929,ENSP00000356399,ENSP00000356969,ENSP00000394936,ENSP00000416561	A2M,AMBP,APOA1,APOA2,APOB,C3,CFB,CFH,F2,HPX,ORM1,ORM2,VTN
GO:0050776	regulation of immune response	11	873	2.33e-07	ENSP00000226218,ENSP00000233242,ENSP00000236850,ENSP00000245907,ENSP00000265132,ENSP00000265983,ENSP00000308541,ENSP00000323929,ENSP00000356399,ENSP00000356969,ENSP00000416561	A2M,AMBP,APOA1,APOA2,APOB,C3,CFB,CFH,F2,HPX,VTN
GO:0006954	inflammatory response	9	482	2.62e-07	ENSP00000245907,ENSP00000259396,ENSP00000265023,ENSP00000266041,ENSP00000308541,ENSP00000356969,ENSP00000393887,ENSP00000394936,ENSP00000416066	AHSG,APOA2,C3,F2,ITIH4,KNG1,ORM1,ORM2,SERPINA1
GO:0006898	receptor-mediated endocytosis	7	209	2.96e-07	ENSP00000226218,ENSP00000233242,ENSP00000236850,ENSP00000252486,ENSP00000265132,ENSP00000265983,ENSP00000295897	ALB,AMBP,APOA1,APOB,APOE,HPX,VTN
GO:0070613	regulation of protein processing	6	116	3.02e-07	ENSP00000226218,ENSP00000245907,ENSP00000308541,ENSP00000323929,ENSP00000356399,ENSP00000416561	A2M,C3,CFB,CFH,F2,VTN
GO:0043691	reverse cholesterol transport	4	17	3.56e-07	ENSP00000227667,ENSP00000236850,ENSP00000252486,ENSP00000356969	APOA1,APOA2,APOC3,APOE
GO:0006897	endocytosis	9	510	3.83e-07	ENSP00000226218,ENSP00000233242,ENSP00000236850,ENSP00000245907,ENSP00000252486,ENSP00000265132,ENSP00000265983,ENSP00000295897,ENSP00000393887	AHSG,ALB,AMBP,APOA1,APOB,APOE,C3,HPX,VTN
GO:0019216	regulation of lipid metabolic process	8	373	6.29e-07	ENSP00000227667,ENSP00000233242,ENSP00000236850,ENSP00000245907,ENSP00000252486,ENSP00000308541,ENSP00000355627,ENSP00000356969	AGT,APOA1,APOA2,APOB,APOC3,APOE,C3,F2
GO:0048878	chemical homeostasis	11	995	7.58e-07	ENSP00000227667,ENSP00000233242,ENSP00000236850,ENSP00000252486,ENSP00000264613,ENSP00000265023,ENSP00000265983,ENSP00000308541,ENSP00000355627,ENSP00000356969,ENSP00000385834	AGT,APOA1,APOA2,APOB,APOC3,APOE,CP,F2,HPX,KNG1,TF
GO:0010903	negative regulation of very-low-density lipoprotein particle remodeling	3	3	9.09e-07	ENSP00000227667,ENSP00000236850,ENSP00000356969	APOA1,APOA2,APOC3
GO:0006641	triglyceride metabolic process	5	69	9.78e-07	ENSP00000227667,ENSP00000233242,ENSP00000236850,ENSP00000252486,ENSP00000356969	APOA1,APOA2,APOB,APOC3,APOE
GO:0042632	cholesterol homeostasis	5	71	1.11e-06	ENSP00000227667,ENSP00000233242,ENSP00000236850,ENSP00000252486,ENSP00000356969	APOA1,APOA2,APOB,APOC3,APOE
GO:0019433	triglyceride catabolic process	4	25	1.23e-06	ENSP00000227667,ENSP00000233242,ENSP00000236850,ENSP00000252486	APOA1,APOB,APOC3,APOE
GO:0006950	response to stress	17	3267	1.68e-06	ENSP00000236850,ENSP00000245907,ENSP00000252486,ENSP00000259396,ENSP00000265023,ENSP00000266041,ENSP00000295897,ENSP00000308541,ENSP00000308938,ENSP00000323929,ENSP00000355627,ENSP00000356399,ENSP00000356969,ENSP00000393887,ENSP00000394936,ENSP00000416066,ENSP00000416561	A2M,AGT,AHSG,ALB,APOA1,APOA2,APOE,C3,CFB,CFH,F2,ITIH4,KNG1,ORM1,ORM2,PLG,SERPINA1
GO:0051241	negative regulation of multicellular organismal process	11	1098	1.75e-06	ENSP00000226218,ENSP00000227667,ENSP00000236850,ENSP00000252486,ENSP00000259396,ENSP00000265023,ENSP00000308541,ENSP00000308938,ENSP00000355627,ENSP00000356969,ENSP00000393887	AGT,AHSG,APOA1,APOA2,APOC3,APOE,F2,KNG1,ORM1,PLG,VTN
GO:0032268	regulation of cellular protein metabolic process	15	2486	2.35e-06	ENSP00000226218,ENSP00000236850,ENSP00000245907,ENSP00000252486,ENSP00000265023,ENSP00000265132,ENSP00000265983,ENSP00000266041,ENSP00000273283,ENSP00000308541,ENSP00000323929,ENSP00000351190,ENSP00000355627,ENSP00000393887,ENSP00000416066	A2M,AGT,AHSG,AMBP,APOA1,APOE,C3,F2,HPX,ITIH1,ITIH2,ITIH4,KNG1,SERPINA1,VTN
GO:0001523	retinoid metabolic process	5	87	2.44e-06	ENSP00000227667,ENSP00000233242,ENSP00000236850,ENSP00000252486,ENSP00000356969	APOA1,APOA2,APOB,APOC3,APOE
GO:0090207	regulation of triglyceride metabolic process	4	34	3.24e-06	ENSP00000227667,ENSP00000236850,ENSP00000245907,ENSP00000252486	APOA1,APOC3,APOE,C3
GO:0032489	regulation of Cdc42 protein signal transduction	3	7	4.33e-06	ENSP00000227667,ENSP00000236850,ENSP00000252486	APOA1,APOC3,APOE
GO:0032368	regulation of lipid transport	5	101	4.76e-06	ENSP00000227667,ENSP00000236850,ENSP00000252486,ENSP00000355627,ENSP00000356969	AGT,APOA1,APOA2,APOC3,APOE
GO:0006952	defense response	11	1234	5.03e-06	ENSP00000245907,ENSP00000259396,ENSP00000265023,ENSP00000266041,ENSP00000308541,ENSP00000356399,ENSP00000356969,ENSP00000393887,ENSP00000394936,ENSP00000416066,ENSP00000416561	AHSG,APOA2,C3,CFB,CFH,F2,ITIH4,KNG1,ORM1,ORM2,SERPINA1
GO:0044419	interspecies interaction between organisms	9	724	5.17e-06	ENSP00000252486,ENSP00000265023,ENSP00000265132,ENSP00000265983,ENSP00000295897,ENSP00000308541,ENSP00000308938,ENSP00000356399,ENSP00000356969	ALB,AMBP,APOA2,APOE,CFH,F2,HPX,KNG1,PLG
GO:0065008	regulation of biological quality	17	3559	5.17e-06	ENSP00000226218,ENSP00000227667,ENSP00000233242,ENSP00000236850,ENSP00000245907,ENSP00000252486,ENSP00000264613,ENSP00000265023,ENSP00000265983,ENSP00000295897,ENSP00000308541,ENSP00000308938,ENSP00000323929,ENSP00000355627,ENSP00000356969,ENSP00000385834,ENSP00000416066	A2M,AGT,ALB,APOA1,APOA2,APOB,APOC3,APOE,C3,CP,F2,HPX,KNG1,PLG,SERPINA1,TF,VTN
GO:0034382	chylomicron remnant clearance	3	8	5.6e-06	ENSP00000227667,ENSP00000233242,ENSP00000252486	APOB,APOC3,APOE
GO:0032374	regulation of cholesterol transport	4	43	6.98e-06	ENSP00000227667,ENSP00000236850,ENSP00000252486,ENSP00000356969	APOA1,APOA2,APOC3,APOE
GO:0019218	regulation of steroid metabolic process	5	112	7.08e-06	ENSP00000233242,ENSP00000236850,ENSP00000252486,ENSP00000355627,ENSP00000356969	AGT,APOA1,APOA2,APOB,APOE
GO:0034384	high-density lipoprotein particle clearance	3	9	7.08e-06	ENSP00000236850,ENSP00000252486,ENSP00000356969	APOA1,APOA2,APOE
GO:0042157	lipoprotein metabolic process	5	114	7.56e-06	ENSP00000227667,ENSP00000233242,ENSP00000236850,ENSP00000252486,ENSP00000356969	APOA1,APOA2,APOB,APOC3,APOE
GO:0009892	negative regulation of metabolic process	15	2762	7.85e-06	ENSP00000226218,ENSP00000227667,ENSP00000245907,ENSP00000252486,ENSP00000265023,ENSP00000265132,ENSP00000266041,ENSP00000273283,ENSP00000308541,ENSP00000323929,ENSP00000351190,ENSP00000355627,ENSP00000356969,ENSP00000393887,ENSP00000416066	A2M,AGT,AHSG,AMBP,APOA2,APOC3,APOE,C3,F2,ITIH1,ITIH2,ITIH4,KNG1,SERPINA1,VTN
GO:0030100	regulation of endocytosis	6	229	8.99e-06	ENSP00000226218,ENSP00000227667,ENSP00000245907,ENSP00000252486,ENSP00000385834,ENSP00000393887	AHSG,APOC3,APOE,C3,TF,VTN
GO:0043170	macromolecule metabolic process	23	7453	8.99e-06	ENSP00000227667,ENSP00000233242,ENSP00000236850,ENSP00000245907,ENSP00000252486,ENSP00000264613,ENSP00000265023,ENSP00000265132,ENSP00000265983,ENSP00000266041,ENSP00000273283,ENSP00000295897,ENSP00000308541,ENSP00000308938,ENSP00000323929,ENSP00000351190,ENSP00000355627,ENSP00000356399,ENSP00000356969,ENSP00000385834,ENSP00000393887,ENSP00000416066,ENSP00000416561	A2M,AGT,AHSG,ALB,AMBP,APOA1,APOA2,APOB,APOC3,APOE,C3,CFB,CFH,CP,F2,HPX,ITIH1,ITIH2,ITIH4,KNG1,PLG,SERPINA1,TF
GO:0045807	positive regulation of endocytosis	5	129	1.28e-05	ENSP00000226218,ENSP00000245907,ENSP00000252486,ENSP00000385834,ENSP00000393887	AHSG,APOE,C3,TF,VTN
GO:0031324	negative regulation of cellular metabolic process	14	2463	1.31e-05	ENSP00000226218,ENSP00000227667,ENSP00000245907,ENSP00000252486,ENSP00000265023,ENSP00000265132,ENSP00000266041,ENSP00000273283,ENSP00000308541,ENSP00000323929,ENSP00000351190,ENSP00000355627,ENSP00000393887,ENSP00000416066	A2M,AGT,AHSG,AMBP,APOC3,APOE,C3,F2,ITIH1,ITIH2,ITIH4,KNG1,SERPINA1,VTN
GO:0048519	negative regulation of biological process	19	4953	1.48e-05	ENSP00000226218,ENSP00000227667,ENSP00000236850,ENSP00000245907,ENSP00000252486,ENSP00000259396,ENSP00000265023,ENSP00000265132,ENSP00000266041,ENSP00000273283,ENSP00000295897,ENSP00000308541,ENSP00000308938,ENSP00000323929,ENSP00000351190,ENSP00000355627,ENSP00000356969,ENSP00000393887,ENSP00000416066	A2M,AGT,AHSG,ALB,AMBP,APOA1,APOA2,APOC3,APOE,C3,F2,ITIH1,ITIH2,ITIH4,KNG1,ORM1,PLG,SERPINA1,VTN
GO:0051049	regulation of transport	12	1732	1.48e-05	ENSP00000226218,ENSP00000227667,ENSP00000236850,ENSP00000245907,ENSP00000252486,ENSP00000259396,ENSP00000308541,ENSP00000355627,ENSP00000356969,ENSP00000385834,ENSP00000393887,ENSP00000394936	AGT,AHSG,APOA1,APOA2,APOC3,APOE,C3,F2,ORM1,ORM2,TF,VTN
GO:0045834	positive regulation of lipid metabolic process	5	135	1.53e-05	ENSP00000236850,ENSP00000252486,ENSP00000308541,ENSP00000355627,ENSP00000356969	AGT,APOA1,APOA2,APOE,F2
GO:0048583	regulation of response to stimulus	17	3882	1.54e-05	ENSP00000226218,ENSP00000227667,ENSP00000233242,ENSP00000236850,ENSP00000245907,ENSP00000252486,ENSP00000265023,ENSP00000265132,ENSP00000265983,ENSP00000308541,ENSP00000308938,ENSP00000323929,ENSP00000355627,ENSP00000356399,ENSP00000356969,ENSP00000393887,ENSP00000416561	A2M,AGT,AHSG,AMBP,APOA1,APOA2,APOB,APOC3,APOE,C3,CFB,CFH,F2,HPX,KNG1,PLG,VTN
GO:0006957	complement activation, alternative pathway	3	13	1.57e-05	ENSP00000245907,ENSP00000356399,ENSP00000416561	C3,CFB,CFH
GO:0032375	negative regulation of cholesterol transport	3	13	1.57e-05	ENSP00000227667,ENSP00000252486,ENSP00000356969	APOA2,APOC3,APOE
GO:0034380	high-density lipoprotein particle assembly	3	13	1.57e-05	ENSP00000236850,ENSP00000252486,ENSP00000356969	APOA1,APOA2,APOE
GO:0032879	regulation of localization	14	2524	1.64e-05	ENSP00000226218,ENSP00000227667,ENSP00000233242,ENSP00000236850,ENSP00000245907,ENSP00000252486,ENSP00000259396,ENSP00000308541,ENSP00000308938,ENSP00000355627,ENSP00000356969,ENSP00000385834,ENSP00000393887,ENSP00000394936	AGT,AHSG,APOA1,APOA2,APOB,APOC3,APOE,C3,F2,ORM1,ORM2,PLG,TF,VTN
GO:0048523	negative regulation of cellular process	18	4454	1.71e-05	ENSP00000226218,ENSP00000227667,ENSP00000236850,ENSP00000245907,ENSP00000252486,ENSP00000265023,ENSP00000265132,ENSP00000266041,ENSP00000273283,ENSP00000295897,ENSP00000308541,ENSP00000308938,ENSP00000323929,ENSP00000351190,ENSP00000355627,ENSP00000356969,ENSP00000393887,ENSP00000416066	A2M,AGT,AHSG,ALB,AMBP,APOA1,APOA2,APOC3,APOE,C3,F2,ITIH1,ITIH2,ITIH4,KNG1,PLG,SERPINA1,VTN
GO:0060192	negative regulation of lipase activity	3	15	2.19e-05	ENSP00000227667,ENSP00000236850,ENSP00000356969	APOA1,APOA2,APOC3
GO:0044403	symbiont process	8	650	2.24e-05	ENSP00000252486,ENSP00000265132,ENSP00000265983,ENSP00000295897,ENSP00000308541,ENSP00000308938,ENSP00000356399,ENSP00000356969	ALB,AMBP,APOA2,APOE,CFH,F2,HPX,PLG
GO:0051050	positive regulation of transport	9	892	2.24e-05	ENSP00000226218,ENSP00000245907,ENSP00000252486,ENSP00000259396,ENSP00000308541,ENSP00000355627,ENSP00000385834,ENSP00000393887,ENSP00000394936	AGT,AHSG,APOE,C3,F2,ORM1,ORM2,TF,VTN
GO:0048585	negative regulation of response to stimulus	11	1483	2.29e-05	ENSP00000226218,ENSP00000236850,ENSP00000252486,ENSP00000265023,ENSP00000265132,ENSP00000308541,ENSP00000308938,ENSP00000323929,ENSP00000355627,ENSP00000356969,ENSP00000393887	A2M,AGT,AHSG,AMBP,APOA1,APOA2,APOE,F2,KNG1,PLG,VTN
GO:0032102	negative regulation of response to external stimulus	6	281	2.4e-05	ENSP00000226218,ENSP00000236850,ENSP00000252486,ENSP00000265023,ENSP00000308541,ENSP00000308938	APOA1,APOE,F2,KNG1,PLG,VTN
GO:0007597	blood coagulation, intrinsic pathway	3	17	2.89e-05	ENSP00000265023,ENSP00000308541,ENSP00000323929	A2M,F2,KNG1
GO:0002252	immune effector process	9	927	2.94e-05	ENSP00000245907,ENSP00000259396,ENSP00000263100,ENSP00000308541,ENSP00000356399,ENSP00000393887,ENSP00000394936,ENSP00000416066,ENSP00000416561	A1BG,AHSG,C3,CFB,CFH,F2,ORM1,ORM2,SERPINA1
GO:0044267	cellular protein metabolic process	16	3603	3.16e-05	ENSP00000233242,ENSP00000236850,ENSP00000245907,ENSP00000252486,ENSP00000264613,ENSP00000265023,ENSP00000265132,ENSP00000295897,ENSP00000308541,ENSP00000308938,ENSP00000351190,ENSP00000355627,ENSP00000356969,ENSP00000385834,ENSP00000393887,ENSP00000416066	AGT,AHSG,ALB,AMBP,APOA1,APOA2,APOB,APOE,C3,CP,F2,ITIH2,KNG1,PLG,SERPINA1,TF
GO:0006955	immune response	11	1560	3.59e-05	ENSP00000226218,ENSP00000245907,ENSP00000259396,ENSP00000263100,ENSP00000265023,ENSP00000308541,ENSP00000356399,ENSP00000393887,ENSP00000394936,ENSP00000416066,ENSP00000416561	A1BG,AHSG,C3,CFB,CFH,F2,KNG1,ORM1,ORM2,SERPINA1,VTN
GO:0050878	regulation of body fluid levels	7	483	3.62e-05	ENSP00000226218,ENSP00000252486,ENSP00000265023,ENSP00000308541,ENSP00000308938,ENSP00000323929,ENSP00000416066	A2M,APOE,F2,KNG1,PLG,SERPINA1,VTN
GO:0050801	ion homeostasis	8	708	3.82e-05	ENSP00000236850,ENSP00000252486,ENSP00000264613,ENSP00000265023,ENSP00000265983,ENSP00000308541,ENSP00000355627,ENSP00000385834	AGT,APOA1,APOE,CP,F2,HPX,KNG1,TF
GO:0002446	neutrophil mediated immunity	7	498	4.27e-05	ENSP00000245907,ENSP00000259396,ENSP00000263100,ENSP00000308541,ENSP00000393887,ENSP00000394936,ENSP00000416066	A1BG,AHSG,C3,F2,ORM1,ORM2,SERPINA1
GO:0006875	cellular metal ion homeostasis	7	499	4.27e-05	ENSP00000252486,ENSP00000264613,ENSP00000265023,ENSP00000265983,ENSP00000308541,ENSP00000355627,ENSP00000385834	AGT,APOE,CP,F2,HPX,KNG1,TF
GO:0046890	regulation of lipid biosynthetic process	5	174	4.27e-05	ENSP00000227667,ENSP00000233242,ENSP00000236850,ENSP00000245907,ENSP00000252486	APOA1,APOB,APOC3,APOE,C3
GO:0080090	regulation of primary metabolic process	20	5982	4.27e-05	ENSP00000226218,ENSP00000227667,ENSP00000233242,ENSP00000236850,ENSP00000245907,ENSP00000252486,ENSP00000265023,ENSP00000265132,ENSP00000265983,ENSP00000266041,ENSP00000273283,ENSP00000308541,ENSP00000323929,ENSP00000351190,ENSP00000355627,ENSP00000356399,ENSP00000356969,ENSP00000393887,ENSP00000416066,ENSP00000416561	A2M,AGT,AHSG,AMBP,APOA1,APOA2,APOB,APOC3,APOE,C3,CFB,CFH,F2,HPX,ITIH1,ITIH2,ITIH4,KNG1,SERPINA1,VTN
GO:0035821	modification of morphology or physiology of other organism	5	182	5.16e-05	ENSP00000252486,ENSP00000265023,ENSP00000295897,ENSP00000308541,ENSP00000308938	ALB,APOE,F2,KNG1,PLG
GO:0060191	regulation of lipase activity	4	90	7.93e-05	ENSP00000227667,ENSP00000236850,ENSP00000355627,ENSP00000356969	AGT,APOA1,APOA2,APOC3
GO:0006464	cellular protein modification process	14	2999	0.0001	ENSP00000233242,ENSP00000236850,ENSP00000245907,ENSP00000252486,ENSP00000264613,ENSP00000265023,ENSP00000265132,ENSP00000295897,ENSP00000351190,ENSP00000355627,ENSP00000356969,ENSP00000385834,ENSP00000393887,ENSP00000416066	AGT,AHSG,ALB,AMBP,APOA1,APOA2,APOB,APOE,C3,CP,ITIH2,KNG1,SERPINA1,TF
GO:0060621	negative regulation of cholesterol import	2	2	0.0001	ENSP00000227667,ENSP00000356969	APOA2,APOC3
GO:0030212	hyaluronan metabolic process	3	31	0.00012	ENSP00000266041,ENSP00000273283,ENSP00000351190	ITIH1,ITIH2,ITIH4
GO:0042311	vasodilation	3	31	0.00012	ENSP00000252486,ENSP00000265023,ENSP00000355627	AGT,APOE,KNG1
GO:0050896	response to stimulus	22	7824	0.00012	ENSP00000226218,ENSP00000227667,ENSP00000233242,ENSP00000236850,ENSP00000245907,ENSP00000252486,ENSP00000259396,ENSP00000263100,ENSP00000265023,ENSP00000266041,ENSP00000295897,ENSP00000308541,ENSP00000308938,ENSP00000323929,ENSP00000355627,ENSP00000356399,ENSP00000356969,ENSP00000385834,ENSP00000393887,ENSP00000394936,ENSP00000416066,ENSP00000416561	A1BG,A2M,AGT,AHSG,ALB,APOA1,APOA2,APOB,APOC3,APOE,C3,CFB,CFH,F2,ITIH4,KNG1,ORM1,ORM2,PLG,SERPINA1,TF,VTN
GO:0001817	regulation of cytokine production	7	615	0.00014	ENSP00000236850,ENSP00000245907,ENSP00000259396,ENSP00000308541,ENSP00000355627,ENSP00000356969,ENSP00000394936	AGT,APOA1,APOA2,C3,F2,ORM1,ORM2
GO:0051704	multi-organism process	12	2222	0.00014	ENSP00000233242,ENSP00000245907,ENSP00000252486,ENSP00000265023,ENSP00000265132,ENSP00000265983,ENSP00000295897,ENSP00000308541,ENSP00000308938,ENSP00000355627,ENSP00000356399,ENSP00000356969	AGT,ALB,AMBP,APOA2,APOB,APOE,C3,CFH,F2,HPX,KNG1,PLG
GO:0051817	modification of morphology or physiology of other organism involved in symbiotic interaction	4	107	0.00014	ENSP00000252486,ENSP00000295897,ENSP00000308541,ENSP00000308938	ALB,APOE,F2,PLG
GO:0070328	triglyceride homeostasis	3	33	0.00014	ENSP00000227667,ENSP00000236850,ENSP00000252486	APOA1,APOC3,APOE
GO:0008203	cholesterol metabolic process	4	109	0.00015	ENSP00000233242,ENSP00000236850,ENSP00000252486,ENSP00000356969	APOA1,APOA2,APOB,APOE
GO:0065007	biological regulation	26	11740	0.00017	ENSP00000226218,ENSP00000227667,ENSP00000233242,ENSP00000236850,ENSP00000245907,ENSP00000252486,ENSP00000259396,ENSP00000264613,ENSP00000265023,ENSP00000265132,ENSP00000265983,ENSP00000266041,ENSP00000273283,ENSP00000295897,ENSP00000308541,ENSP00000308938,ENSP00000323929,ENSP00000351190,ENSP00000355627,ENSP00000356399,ENSP00000356969,ENSP00000385834,ENSP00000393887,ENSP00000394936,ENSP00000416066…	A2M,AGT,AHSG,ALB,AMBP,APOA1,APOA2,APOB,APOC3,APOE,C3,CFB,CFH,CP,F2,HPX,ITIH1,ITIH2,ITIH4,KNG1,ORM1,ORM2,PLG,SERPINA1,TF,VTN
GO:0050706	regulation of interleukin-1 beta secretion	3	37	0.00019	ENSP00000236850,ENSP00000259396,ENSP00000394936	APOA1,ORM1,ORM2
GO:0006959	humoral immune response	5	252	0.0002	ENSP00000245907,ENSP00000265023,ENSP00000308541,ENSP00000356399,ENSP00000416561	C3,CFB,CFH,F2,KNG1
GO:0051239	regulation of multicellular organismal process	13	2788	0.00023	ENSP00000226218,ENSP00000227667,ENSP00000236850,ENSP00000245907,ENSP00000252486,ENSP00000259396,ENSP00000265023,ENSP00000308541,ENSP00000308938,ENSP00000355627,ENSP00000356969,ENSP00000393887,ENSP00000394936	AGT,AHSG,APOA1,APOA2,APOC3,APOE,C3,F2,KNG1,ORM1,ORM2,PLG,VTN
GO:0002376	immune system process	12	2370	0.00024	ENSP00000226218,ENSP00000233242,ENSP00000245907,ENSP00000259396,ENSP00000263100,ENSP00000265023,ENSP00000308541,ENSP00000356399,ENSP00000393887,ENSP00000394936,ENSP00000416066,ENSP00000416561	A1BG,AHSG,APOB,C3,CFB,CFH,F2,KNG1,ORM1,ORM2,SERPINA1,VTN
GO:0060255	regulation of macromolecule metabolic process	19	6072	0.00024	ENSP00000226218,ENSP00000233242,ENSP00000236850,ENSP00000245907,ENSP00000252486,ENSP00000265023,ENSP00000265132,ENSP00000265983,ENSP00000266041,ENSP00000273283,ENSP00000308541,ENSP00000323929,ENSP00000351190,ENSP00000355627,ENSP00000356399,ENSP00000356969,ENSP00000393887,ENSP00000416066,ENSP00000416561	A2M,AGT,AHSG,AMBP,APOA1,APOA2,APOB,APOE,C3,CFB,CFH,F2,HPX,ITIH1,ITIH2,ITIH4,KNG1,SERPINA1,VTN
GO:0050777	negative regulation of immune response	4	136	0.0003	ENSP00000236850,ENSP00000265132,ENSP00000323929,ENSP00000356969	A2M,AMBP,APOA1,APOA2
GO:0007596	blood coagulation	5	288	0.00034	ENSP00000265023,ENSP00000308541,ENSP00000308938,ENSP00000323929,ENSP00000416066	A2M,F2,KNG1,PLG,SERPINA1
GO:0043312	neutrophil degranulation	6	485	0.00035	ENSP00000245907,ENSP00000259396,ENSP00000263100,ENSP00000393887,ENSP00000394936,ENSP00000416066	A1BG,AHSG,C3,ORM1,ORM2,SERPINA1
GO:0002740	negative regulation of cytokine secretion involved in immune response	2	6	0.00038	ENSP00000236850,ENSP00000356969	APOA1,APOA2
GO:0034447	very-low-density lipoprotein particle clearance	2	6	0.00038	ENSP00000233242,ENSP00000252486	APOB,APOE
GO:0050789	regulation of biological process	25	11116	0.00039	ENSP00000226218,ENSP00000227667,ENSP00000233242,ENSP00000236850,ENSP00000245907,ENSP00000252486,ENSP00000259396,ENSP00000265023,ENSP00000265132,ENSP00000265983,ENSP00000266041,ENSP00000273283,ENSP00000295897,ENSP00000308541,ENSP00000308938,ENSP00000323929,ENSP00000351190,ENSP00000355627,ENSP00000356399,ENSP00000356969,ENSP00000385834,ENSP00000393887,ENSP00000394936,ENSP00000416066,ENSP00000416561	A2M,AGT,AHSG,ALB,AMBP,APOA1,APOA2,APOB,APOC3,APOE,C3,CFB,CFH,F2,HPX,ITIH1,ITIH2,ITIH4,KNG1,ORM1,ORM2,PLG,SERPINA1,TF,VTN
GO:0050994	regulation of lipid catabolic process	3	51	0.0004	ENSP00000227667,ENSP00000236850,ENSP00000356969	APOA1,APOA2,APOC3
GO:0090303	positive regulation of wound healing	3	51	0.0004	ENSP00000226218,ENSP00000308541,ENSP00000308938	F2,PLG,VTN
GO:0031099	regeneration	4	151	0.00041	ENSP00000226218,ENSP00000236850,ENSP00000252486,ENSP00000356969	APOA1,APOA2,APOE,VTN
GO:0030300	regulation of intestinal cholesterol absorption	2	7	0.00047	ENSP00000236850,ENSP00000356969	APOA1,APOA2
GO:0051801	cytolysis in other organism involved in symbiotic interaction	2	7	0.00047	ENSP00000295897,ENSP00000308541	ALB,F2
GO:0090209	negative regulation of triglyceride metabolic process	2	8	0.00056	ENSP00000227667,ENSP00000252486	APOC3,APOE
GO:0009611	response to wounding	6	547	0.0006	ENSP00000236850,ENSP00000265023,ENSP00000308541,ENSP00000308938,ENSP00000323929,ENSP00000416066	A2M,APOA1,F2,KNG1,PLG,SERPINA1
GO:0050707	regulation of cytokine secretion	4	174	0.00066	ENSP00000236850,ENSP00000259396,ENSP00000356969,ENSP00000394936	APOA1,APOA2,ORM1,ORM2
GO:0042325	regulation of phosphorylation	9	1465	0.00068	ENSP00000226218,ENSP00000236850,ENSP00000245907,ENSP00000252486,ENSP00000265132,ENSP00000265983,ENSP00000308541,ENSP00000355627,ENSP00000393887	AGT,AHSG,AMBP,APOA1,APOE,C3,F2,HPX,VTN
GO:0031348	negative regulation of defense response	4	180	0.00074	ENSP00000236850,ENSP00000252486,ENSP00000308541,ENSP00000323929	A2M,APOA1,APOE,F2
GO:0006879	cellular iron ion homeostasis	3	66	0.00076	ENSP00000264613,ENSP00000265983,ENSP00000385834	CP,HPX,TF
GO:0018158	protein oxidation	2	10	0.00079	ENSP00000236850,ENSP00000356969	APOA1,APOA2
GO:0034379	very-low-density lipoprotein particle assembly	2	10	0.00079	ENSP00000227667,ENSP00000233242	APOB,APOC3
GO:0051918	negative regulation of fibrinolysis	2	10	0.00079	ENSP00000308541,ENSP00000308938	F2,PLG
GO:0051851	modification by host of symbiont morphology or physiology	3	71	0.00092	ENSP00000252486,ENSP00000308541,ENSP00000308938	APOE,F2,PLG
GO:0046427	positive regulation of receptor signaling pathway via JAK-STAT	3	73	0.00099	ENSP00000265983,ENSP00000308541,ENSP00000355627	AGT,F2,HPX
GO:0048518	positive regulation of biological process	17	5459	0.00099	ENSP00000226218,ENSP00000233242,ENSP00000236850,ENSP00000245907,ENSP00000252486,ENSP00000259396,ENSP00000265023,ENSP00000265983,ENSP00000308541,ENSP00000308938,ENSP00000355627,ENSP00000356399,ENSP00000356969,ENSP00000385834,ENSP00000393887,ENSP00000394936,ENSP00000416561	AGT,AHSG,APOA1,APOA2,APOB,APOE,C3,CFB,CFH,F2,HPX,KNG1,ORM1,ORM2,PLG,TF,VTN
GO:0001819	positive regulation of cytokine production	5	390	0.0011	ENSP00000245907,ENSP00000259396,ENSP00000355627,ENSP00000356969,ENSP00000394936	AGT,APOA2,C3,ORM1,ORM2
GO:0010896	regulation of triglyceride catabolic process	2	12	0.0011	ENSP00000227667,ENSP00000236850	APOA1,APOC3
GO:0018206	peptidyl-methionine modification	2	12	0.0011	ENSP00000236850,ENSP00000356969	APOA1,APOA2
GO:1904469	positive regulation of tumor necrosis factor secretion	2	12	0.0011	ENSP00000259396,ENSP00000394936	ORM1,ORM2
GO:1905954	positive regulation of lipid localization	3	76	0.0011	ENSP00000233242,ENSP00000245907,ENSP00000252486	APOB,APOE,C3
GO:0031100	animal organ regeneration	3	79	0.0012	ENSP00000226218,ENSP00000236850,ENSP00000356969	APOA1,APOA2,VTN
GO:0042159	lipoprotein catabolic process	2	14	0.0013	ENSP00000233242,ENSP00000252486	APOB,APOE
GO:0048259	regulation of receptor-mediated endocytosis	3	81	0.0013	ENSP00000226218,ENSP00000227667,ENSP00000385834	APOC3,TF,VTN
GO:0045833	negative regulation of lipid metabolic process	3	84	0.0014	ENSP00000227667,ENSP00000252486,ENSP00000356969	APOA2,APOC3,APOE
GO:0002922	positive regulation of humoral immune response	2	15	0.0015	ENSP00000245907,ENSP00000265983	C3,HPX
GO:0042158	lipoprotein biosynthetic process	3	87	0.0015	ENSP00000233242,ENSP00000236850,ENSP00000252486	APOA1,APOB,APOE
GO:0048584	positive regulation of response to stimulus	10	2054	0.0015	ENSP00000226218,ENSP00000233242,ENSP00000236850,ENSP00000245907,ENSP00000265983,ENSP00000308541,ENSP00000308938,ENSP00000355627,ENSP00000356399,ENSP00000416561	AGT,APOA1,APOB,C3,CFB,CFH,F2,HPX,PLG,VTN
GO:0010744	positive regulation of macrophage derived foam cell differentiation	2	16	0.0016	ENSP00000233242,ENSP00000355627	AGT,APOB
GO:0031640	killing of cells of other organism	3	89	0.0016	ENSP00000265023,ENSP00000295897,ENSP00000308541	ALB,F2,KNG1
GO:0001818	negative regulation of cytokine production	4	245	0.002	ENSP00000236850,ENSP00000259396,ENSP00000308541,ENSP00000356969	APOA1,APOA2,F2,ORM1
GO:0010544	negative regulation of platelet activation	2	18	0.002	ENSP00000252486,ENSP00000308541	APOE,F2
GO:0051051	negative regulation of transport	5	450	0.002	ENSP00000227667,ENSP00000236850,ENSP00000252486,ENSP00000355627,ENSP00000356969	AGT,APOA1,APOA2,APOC3,APOE
GO:0001775	cell activation	7	1024	0.0021	ENSP00000245907,ENSP00000259396,ENSP00000263100,ENSP00000308541,ENSP00000393887,ENSP00000394936,ENSP00000416066	A1BG,AHSG,C3,F2,ORM1,ORM2,SERPINA1
GO:0007263	nitric oxide mediated signal transduction	2	19	0.0021	ENSP00000252486,ENSP00000355627	AGT,APOE
GO:0001932	regulation of protein phosphorylation	8	1370	0.0022	ENSP00000226218,ENSP00000236850,ENSP00000245907,ENSP00000252486,ENSP00000265132,ENSP00000265983,ENSP00000308541,ENSP00000355627	AGT,AMBP,APOA1,APOE,C3,F2,HPX,VTN
GO:0043933	protein-containing complex subunit organization	9	1770	0.0023	ENSP00000226218,ENSP00000227667,ENSP00000233242,ENSP00000236850,ENSP00000252486,ENSP00000295897,ENSP00000355627,ENSP00000356969,ENSP00000416066	AGT,ALB,APOA1,APOA2,APOB,APOC3,APOE,SERPINA1,VTN
GO:0051004	regulation of lipoprotein lipase activity	2	20	0.0023	ENSP00000227667,ENSP00000236850	APOA1,APOC3
GO:0042730	fibrinolysis	2	21	0.0025	ENSP00000308541,ENSP00000308938	F2,PLG
GO:0010884	positive regulation of lipid storage	2	22	0.0027	ENSP00000233242,ENSP00000245907	APOB,C3
GO:0050995	negative regulation of lipid catabolic process	2	22	0.0027	ENSP00000227667,ENSP00000356969	APOA2,APOC3
GO:0002698	negative regulation of immune effector process	3	113	0.0029	ENSP00000236850,ENSP00000323929,ENSP00000356969	A2M,APOA1,APOA2
GO:0050996	positive regulation of lipid catabolic process	2	23	0.0029	ENSP00000236850,ENSP00000356969	APOA1,APOA2
GO:0050728	negative regulation of inflammatory response	3	117	0.0031	ENSP00000236850,ENSP00000252486,ENSP00000308541	APOA1,APOE,F2
GO:0050794	regulation of cellular process	23	10484	0.0031	ENSP00000226218,ENSP00000227667,ENSP00000233242,ENSP00000236850,ENSP00000245907,ENSP00000252486,ENSP00000259396,ENSP00000265023,ENSP00000265132,ENSP00000265983,ENSP00000266041,ENSP00000273283,ENSP00000295897,ENSP00000308541,ENSP00000308938,ENSP00000323929,ENSP00000351190,ENSP00000355627,ENSP00000356969,ENSP00000385834,ENSP00000393887,ENSP00000394936,ENSP00000416066	A2M,AGT,AHSG,ALB,AMBP,APOA1,APOA2,APOB,APOC3,APOE,C3,F2,HPX,ITIH1,ITIH2,ITIH4,KNG1,ORM1,ORM2,PLG,SERPINA1,TF,VTN
GO:0031323	regulation of cellular metabolic process	17	6082	0.0033	ENSP00000226218,ENSP00000227667,ENSP00000236850,ENSP00000245907,ENSP00000252486,ENSP00000265023,ENSP00000265132,ENSP00000265983,ENSP00000266041,ENSP00000273283,ENSP00000308541,ENSP00000323929,ENSP00000351190,ENSP00000355627,ENSP00000356969,ENSP00000393887,ENSP00000416066	A2M,AGT,AHSG,AMBP,APOA1,APOA2,APOC3,APOE,C3,F2,HPX,ITIH1,ITIH2,ITIH4,KNG1,SERPINA1,VTN
GO:0050718	positive regulation of interleukin-1 beta secretion	2	25	0.0033	ENSP00000259396,ENSP00000394936	ORM1,ORM2
GO:0000041	transition metal ion transport	3	121	0.0034	ENSP00000264613,ENSP00000265983,ENSP00000385834	CP,HPX,TF
GO:0051128	regulation of cellular component organization	10	2306	0.0034	ENSP00000226218,ENSP00000227667,ENSP00000236850,ENSP00000245907,ENSP00000252486,ENSP00000308541,ENSP00000355627,ENSP00000356969,ENSP00000385834,ENSP00000393887	AGT,AHSG,APOA1,APOA2,APOC3,APOE,C3,F2,TF,VTN
GO:0002700	regulation of production of molecular mediator of immune response	3	124	0.0035	ENSP00000236850,ENSP00000265983,ENSP00000356969	APOA1,APOA2,HPX
GO:0031102	neuron projection regeneration	2	26	0.0035	ENSP00000236850,ENSP00000252486	APOA1,APOE
GO:0032103	positive regulation of response to external stimulus	4	291	0.0035	ENSP00000245907,ENSP00000308541,ENSP00000308938,ENSP00000355627	AGT,C3,F2,PLG
GO:0048522	positive regulation of cellular process	15	4898	0.0035	ENSP00000226218,ENSP00000233242,ENSP00000236850,ENSP00000245907,ENSP00000252486,ENSP00000259396,ENSP00000265023,ENSP00000265983,ENSP00000308541,ENSP00000308938,ENSP00000355627,ENSP00000356969,ENSP00000385834,ENSP00000393887,ENSP00000394936	AGT,AHSG,APOA1,APOA2,APOB,APOE,C3,F2,HPX,KNG1,ORM1,ORM2,PLG,TF,VTN
GO:0051130	positive regulation of cellular component organization	7	1128	0.0035	ENSP00000226218,ENSP00000236850,ENSP00000245907,ENSP00000252486,ENSP00000355627,ENSP00000385834,ENSP00000393887	AGT,AHSG,APOA1,APOE,C3,TF,VTN
GO:0019915	lipid storage	2	28	0.0039	ENSP00000236850,ENSP00000252486	APOA1,APOE
GO:0051056	regulation of small GTPase mediated signal transduction	4	310	0.0042	ENSP00000227667,ENSP00000236850,ENSP00000252486,ENSP00000323929	A2M,APOA1,APOC3,APOE
GO:0042168	heme metabolic process	2	30	0.0043	ENSP00000265132,ENSP00000265983	AMBP,HPX
GO:0051240	positive regulation of multicellular organismal process	8	1551	0.0043	ENSP00000245907,ENSP00000252486,ENSP00000259396,ENSP00000308541,ENSP00000308938,ENSP00000355627,ENSP00000356969,ENSP00000394936	AGT,APOA2,APOE,C3,F2,ORM1,ORM2,PLG
GO:0006656	phosphatidylcholine biosynthetic process	2	31	0.0045	ENSP00000236850,ENSP00000356969	APOA1,APOA2
GO:0045745	positive regulation of G protein-coupled receptor signaling pathway	2	32	0.0048	ENSP00000245907,ENSP00000308541	C3,F2
GO:0016032	viral process	5	571	0.0049	ENSP00000252486,ENSP00000265132,ENSP00000265983,ENSP00000356399,ENSP00000356969	AMBP,APOA2,APOE,CFH,HPX
GO:0062012	regulation of small molecule metabolic process	4	332	0.0052	ENSP00000227667,ENSP00000233242,ENSP00000236850,ENSP00000252486	APOA1,APOB,APOC3,APOE
GO:0050778	positive regulation of immune response	5	589	0.0055	ENSP00000233242,ENSP00000245907,ENSP00000265983,ENSP00000356399,ENSP00000416561	APOB,C3,CFB,CFH,HPX
GO:0010594	regulation of endothelial cell migration	3	150	0.0056	ENSP00000252486,ENSP00000308938,ENSP00000355627	AGT,APOE,PLG
GO:0051235	maintenance of location	3	150	0.0056	ENSP00000236850,ENSP00000252486,ENSP00000295897	ALB,APOA1,APOE
GO:0007186	G protein-coupled receptor signaling pathway	7	1247	0.0057	ENSP00000227667,ENSP00000236850,ENSP00000245907,ENSP00000252486,ENSP00000265023,ENSP00000308541,ENSP00000355627	AGT,APOA1,APOC3,APOE,C3,F2,KNG1
GO:0014911	positive regulation of smooth muscle cell migration	2	36	0.0058	ENSP00000226218,ENSP00000355627	AGT,VTN
GO:0044260	cellular macromolecule metabolic process	17	6413	0.0058	ENSP00000233242,ENSP00000236850,ENSP00000245907,ENSP00000252486,ENSP00000264613,ENSP00000265023,ENSP00000265132,ENSP00000265983,ENSP00000295897,ENSP00000308541,ENSP00000308938,ENSP00000351190,ENSP00000355627,ENSP00000356969,ENSP00000385834,ENSP00000393887,ENSP00000416066	AGT,AHSG,ALB,AMBP,APOA1,APOA2,APOB,APOE,C3,CP,F2,HPX,ITIH2,KNG1,PLG,SERPINA1,TF
GO:0002891	positive regulation of immunoglobulin mediated immune response	2	37	0.006	ENSP00000245907,ENSP00000265983	C3,HPX
GO:0009966	regulation of signal transduction	11	3033	0.0065	ENSP00000226218,ENSP00000227667,ENSP00000236850,ENSP00000245907,ENSP00000252486,ENSP00000265132,ENSP00000265983,ENSP00000308541,ENSP00000323929,ENSP00000355627,ENSP00000393887	A2M,AGT,AHSG,AMBP,APOA1,APOC3,APOE,C3,F2,HPX,VTN
GO:0006811	ion transport	7	1292	0.0068	ENSP00000227667,ENSP00000236850,ENSP00000252486,ENSP00000264613,ENSP00000265983,ENSP00000356969,ENSP00000385834	APOA1,APOA2,APOC3,APOE,CP,HPX,TF
GO:0031349	positive regulation of defense response	4	365	0.0068	ENSP00000233242,ENSP00000245907,ENSP00000265983,ENSP00000355627	AGT,APOB,C3,HPX
GO:0042304	regulation of fatty acid biosynthetic process	2	40	0.0068	ENSP00000227667,ENSP00000236850	APOA1,APOC3
GO:0044255	cellular lipid metabolic process	6	946	0.007	ENSP00000227667,ENSP00000233242,ENSP00000236850,ENSP00000245907,ENSP00000252486,ENSP00000356969	APOA1,APOA2,APOB,APOC3,APOE,C3
GO:0045540	regulation of cholesterol biosynthetic process	2	42	0.0074	ENSP00000233242,ENSP00000252486	APOB,APOE
GO:0055081	anion homeostasis	2	45	0.0083	ENSP00000236850,ENSP00000252486	APOA1,APOE
GO:0006874	cellular calcium ion homeostasis	4	388	0.0084	ENSP00000252486,ENSP00000265023,ENSP00000308541,ENSP00000355627	AGT,APOE,F2,KNG1
GO:0050731	positive regulation of peptidyl-tyrosine phosphorylation	3	180	0.0086	ENSP00000226218,ENSP00000265983,ENSP00000355627	AGT,HPX,VTN
GO:0002253	activation of immune response	4	393	0.0087	ENSP00000233242,ENSP00000245907,ENSP00000356399,ENSP00000416561	APOB,C3,CFB,CFH
GO:1902531	regulation of intracellular signal transduction	8	1764	0.0088	ENSP00000227667,ENSP00000236850,ENSP00000252486,ENSP00000265132,ENSP00000265983,ENSP00000308541,ENSP00000323929,ENSP00000355627	A2M,AGT,AMBP,APOA1,APOC3,APOE,F2,HPX
GO:0044237	cellular metabolic process	20	8797	0.0089	ENSP00000227667,ENSP00000233242,ENSP00000236850,ENSP00000245907,ENSP00000252486,ENSP00000264613,ENSP00000265023,ENSP00000265132,ENSP00000265983,ENSP00000266041,ENSP00000273283,ENSP00000295897,ENSP00000308541,ENSP00000308938,ENSP00000351190,ENSP00000355627,ENSP00000356969,ENSP00000385834,ENSP00000393887,ENSP00000416066	AGT,AHSG,ALB,AMBP,APOA1,APOA2,APOB,APOC3,APOE,C3,CP,F2,HPX,ITIH1,ITIH2,ITIH4,KNG1,PLG,SERPINA1,TF
GO:0050766	positive regulation of phagocytosis	2	47	0.0089	ENSP00000245907,ENSP00000393887	AHSG,C3
GO:0051055	negative regulation of lipid biosynthetic process	2	47	0.0089	ENSP00000227667,ENSP00000252486	APOC3,APOE
GO:1903530	regulation of secretion by cell	5	672	0.0089	ENSP00000236850,ENSP00000259396,ENSP00000355627,ENSP00000356969,ENSP00000394936	AGT,APOA1,APOA2,ORM1,ORM2
GO:0044281	small molecule metabolic process	8	1779	0.0091	ENSP00000233242,ENSP00000236850,ENSP00000245907,ENSP00000252486,ENSP00000266041,ENSP00000273283,ENSP00000351190,ENSP00000356969	APOA1,APOA2,APOB,APOE,C3,ITIH1,ITIH2,ITIH4
GO:1903793	positive regulation of anion transport	2	48	0.0091	ENSP00000252486,ENSP00000355627	AGT,APOE
GO:0010828	positive regulation of glucose transmembrane transport	2	49	0.0094	ENSP00000245907,ENSP00000355627	AGT,C3
GO:0010810	regulation of cell-substrate adhesion	3	189	0.0096	ENSP00000226218,ENSP00000236850,ENSP00000308938	APOA1,PLG,VTN
GO:0048260	positive regulation of receptor-mediated endocytosis	2	50	0.0097	ENSP00000226218,ENSP00000385834	TF,VTN
GO:0051353	positive regulation of oxidoreductase activity	2	50	0.0097	ENSP00000252486,ENSP00000355627	AGT,APOE
GO:0048168	regulation of neuronal synaptic plasticity	2	51	0.01	ENSP00000252486,ENSP00000355627	AGT,APOE
GO:0034764	positive regulation of transmembrane transport	3	194	0.0101	ENSP00000245907,ENSP00000308541,ENSP00000355627	AGT,C3,F2
GO:0009605	response to external stimulus	8	1857	0.0114	ENSP00000233242,ENSP00000236850,ENSP00000245907,ENSP00000252486,ENSP00000265023,ENSP00000295897,ENSP00000308541,ENSP00000355627	AGT,ALB,APOA1,APOB,APOE,C3,F2,KNG1
GO:0061024	membrane organization	5	729	0.0119	ENSP00000233242,ENSP00000245907,ENSP00000252486,ENSP00000385834,ENSP00000416066	APOB,APOE,C3,SERPINA1,TF
GO:0022617	extracellular matrix disassembly	2	58	0.0123	ENSP00000308938,ENSP00000323929	A2M,PLG
GO:0048844	artery morphogenesis	2	59	0.0126	ENSP00000233242,ENSP00000252486	APOB,APOE
GO:0065003	protein-containing complex assembly	7	1514	0.0145	ENSP00000226218,ENSP00000227667,ENSP00000233242,ENSP00000236850,ENSP00000252486,ENSP00000356969,ENSP00000416066	APOA1,APOA2,APOB,APOC3,APOE,SERPINA1,VTN
GO:0014068	positive regulation of phosphatidylinositol 3-kinase signaling	2	65	0.0149	ENSP00000308541,ENSP00000355627	AGT,F2
GO:0060193	positive regulation of lipase activity	2	68	0.0161	ENSP00000236850,ENSP00000355627	AGT,APOA1
GO:0006826	iron ion transport	2	71	0.0173	ENSP00000265983,ENSP00000385834	HPX,TF
GO:0007162	negative regulation of cell adhesion	3	245	0.0177	ENSP00000236850,ENSP00000265023,ENSP00000308938	APOA1,KNG1,PLG
GO:1900076	regulation of cellular response to insulin stimulus	2	72	0.0177	ENSP00000355627,ENSP00000393887	AGT,AHSG
GO:0046889	positive regulation of lipid biosynthetic process	2	73	0.018	ENSP00000236850,ENSP00000252486	APOA1,APOE
GO:0051247	positive regulation of protein metabolic process	7	1587	0.0182	ENSP00000226218,ENSP00000245907,ENSP00000252486,ENSP00000265983,ENSP00000308541,ENSP00000355627,ENSP00000356969	AGT,APOA2,APOE,C3,F2,HPX,VTN
GO:0043627	response to estrogen	2	74	0.0184	ENSP00000236850,ENSP00000356969	APOA1,APOA2
GO:0032501	multicellular organismal process	16	6507	0.0185	ENSP00000226218,ENSP00000227667,ENSP00000233242,ENSP00000236850,ENSP00000245907,ENSP00000252486,ENSP00000265023,ENSP00000265132,ENSP00000295897,ENSP00000308541,ENSP00000308938,ENSP00000323929,ENSP00000355627,ENSP00000356969,ENSP00000393887,ENSP00000416066	A2M,AGT,AHSG,ALB,AMBP,APOA1,APOA2,APOB,APOC3,APOE,C3,F2,KNG1,PLG,SERPINA1,VTN
GO:0007204	positive regulation of cytosolic calcium ion concentration	3	251	0.0187	ENSP00000265023,ENSP00000308541,ENSP00000355627	AGT,F2,KNG1
GO:0031647	regulation of protein stability	3	251	0.0187	ENSP00000236850,ENSP00000356969,ENSP00000385834	APOA1,APOA2,TF
GO:0043270	positive regulation of ion transport	3	252	0.0187	ENSP00000252486,ENSP00000308541,ENSP00000355627	AGT,APOE,F2
GO:0071702	organic substance transport	8	2040	0.0187	ENSP00000227667,ENSP00000233242,ENSP00000236850,ENSP00000252486,ENSP00000265983,ENSP00000355627,ENSP00000356969,ENSP00000385834	AGT,APOA1,APOA2,APOB,APOC3,APOE,HPX,TF
GO:0032410	negative regulation of transporter activity	2	79	0.0204	ENSP00000355627,ENSP00000356969	AGT,APOA2
GO:0051651	maintenance of location in cell	2	83	0.0223	ENSP00000252486,ENSP00000295897	ALB,APOE
GO:0098869	cellular oxidant detoxification	2	86	0.0237	ENSP00000252486,ENSP00000295897	ALB,APOE
GO:0043535	regulation of blood vessel endothelial cell migration	2	88	0.0245	ENSP00000252486,ENSP00000308938	APOE,PLG
GO:0032092	positive regulation of protein binding	2	90	0.0254	ENSP00000226218,ENSP00000252486	APOE,VTN
GO:0032880	regulation of protein localization	5	901	0.0258	ENSP00000236850,ENSP00000259396,ENSP00000308541,ENSP00000356969,ENSP00000394936	APOA1,APOA2,F2,ORM1,ORM2
GO:0044093	positive regulation of molecular function	7	1713	0.0261	ENSP00000226218,ENSP00000236850,ENSP00000252486,ENSP00000308541,ENSP00000323929,ENSP00000355627,ENSP00000356969	A2M,AGT,APOA1,APOA2,APOE,F2,VTN
GO:0062014	negative regulation of small molecule metabolic process	2	93	0.0267	ENSP00000227667,ENSP00000252486	APOC3,APOE
GO:0048771	tissue remodeling	2	94	0.027	ENSP00000308938,ENSP00000355627	AGT,PLG
GO:2000379	positive regulation of reactive oxygen species metabolic process	2	94	0.027	ENSP00000308541,ENSP00000355627	AGT,F2
GO:0030198	extracellular matrix organization	3	296	0.0274	ENSP00000226218,ENSP00000308938,ENSP00000323929	A2M,PLG,VTN
GO:0010595	positive regulation of endothelial cell migration	2	96	0.0279	ENSP00000308938,ENSP00000355627	AGT,PLG
GO:0001934	positive regulation of protein phosphorylation	5	941	0.0299	ENSP00000226218,ENSP00000245907,ENSP00000265983,ENSP00000308541,ENSP00000355627	AGT,C3,F2,HPX,VTN
GO:0022603	regulation of anatomical structure morphogenesis	5	961	0.0325	ENSP00000236850,ENSP00000245907,ENSP00000252486,ENSP00000308541,ENSP00000355627	AGT,APOA1,APOE,C3,F2
GO:0061844	antimicrobial humoral immune response mediated by antimicrobial peptide	2	107	0.0339	ENSP00000265023,ENSP00000308541	F2,KNG1
GO:0043269	regulation of ion transport	4	618	0.034	ENSP00000252486,ENSP00000308541,ENSP00000355627,ENSP00000385834	AGT,APOE,F2,TF
GO:0010811	positive regulation of cell-substrate adhesion	2	109	0.0348	ENSP00000226218,ENSP00000236850	APOA1,VTN
GO:0030155	regulation of cell adhesion	4	623	0.0348	ENSP00000226218,ENSP00000236850,ENSP00000265023,ENSP00000308938	APOA1,KNG1,PLG,VTN
GO:0043085	positive regulation of catalytic activity	6	1381	0.0348	ENSP00000236850,ENSP00000252486,ENSP00000308541,ENSP00000323929,ENSP00000355627,ENSP00000356969	A2M,AGT,APOA1,APOA2,APOE,F2
GO:0051129	negative regulation of cellular component organization	4	632	0.0361	ENSP00000227667,ENSP00000236850,ENSP00000252486,ENSP00000356969	APOA1,APOA2,APOC3,APOE
GO:0050729	positive regulation of inflammatory response	2	120	0.0407	ENSP00000245907,ENSP00000355627	AGT,C3
GO:0016043	cellular component organization	13	5163	0.0417	ENSP00000226218,ENSP00000227667,ENSP00000233242,ENSP00000236850,ENSP00000245907,ENSP00000252486,ENSP00000295897,ENSP00000308938,ENSP00000323929,ENSP00000355627,ENSP00000356969,ENSP00000385834,ENSP00000416066	A2M,AGT,ALB,APOA1,APOA2,APOB,APOC3,APOE,C3,PLG,SERPINA1,TF,VTN
GO:0010959	regulation of metal ion transport	3	360	0.0439	ENSP00000308541,ENSP00000355627,ENSP00000385834	AGT,F2,TF
GO:0032355	response to estradiol	2	126	0.0441	ENSP00000233242,ENSP00000355627	AGT,APOB
GO:0045088	regulation of innate immune response	3	361	0.0441	ENSP00000233242,ENSP00000265983,ENSP00000323929	A2M,APOB,HPX
GO:1903532	positive regulation of secretion by cell	3	364	0.0447	ENSP00000259396,ENSP00000355627,ENSP00000394936	AGT,ORM1,ORM2
GO:1904064	positive regulation of cation transmembrane transport	2	131	0.0469	ENSP00000308541,ENSP00000355627	AGT,F2
GO:0009967	positive regulation of signal transduction	6	1493	0.0474	ENSP00000226218,ENSP00000236850,ENSP00000245907,ENSP00000265983,ENSP00000308541,ENSP00000355627	AGT,APOA1,C3,F2,HPX,VTN
GO:0032270	positive regulation of cellular protein metabolic process	6	1496	0.0476	ENSP00000226218,ENSP00000245907,ENSP00000252486,ENSP00000265983,ENSP00000308541,ENSP00000355627	AGT,APOE,C3,F2,HPX,VTN

## Sheet: M-enrichment.RCTM
#term ID	term description	observed gene count	background gene count	false discovery rate	matching proteins in your network (IDs)	matching proteins in your network (labels)
HSA-381426	Regulation of Insulin-like Growth Factor (IGF) transport and uptake by Insulin-like Growth Factor Binding Proteins (IGFBPs)	14	123	7.34e-22	ENSP00000233242,ENSP00000236850,ENSP00000245907,ENSP00000252486,ENSP00000264613,ENSP00000265023,ENSP00000295897,ENSP00000308541,ENSP00000308938,ENSP00000351190,ENSP00000356969,ENSP00000385834,ENSP00000393887,ENSP00000416066	AHSG,ALB,APOA1,APOA2,APOB,APOE,C3,CP,F2,ITIH2,KNG1,PLG,SERPINA1,TF
HSA-8957275	Post-translational protein phosphorylation	12	106	1.21e-18	ENSP00000233242,ENSP00000236850,ENSP00000245907,ENSP00000252486,ENSP00000264613,ENSP00000265023,ENSP00000295897,ENSP00000351190,ENSP00000356969,ENSP00000385834,ENSP00000393887,ENSP00000416066	AHSG,ALB,APOA1,APOA2,APOB,APOE,C3,CP,ITIH2,KNG1,SERPINA1,TF
HSA-114608	Platelet degranulation	12	125	5.18e-18	ENSP00000236850,ENSP00000259396,ENSP00000263100,ENSP00000265023,ENSP00000266041,ENSP00000295897,ENSP00000308938,ENSP00000323929,ENSP00000385834,ENSP00000393887,ENSP00000394936,ENSP00000416066	A1BG,A2M,AHSG,ALB,APOA1,ITIH4,KNG1,ORM1,ORM2,PLG,SERPINA1,TF
HSA-76002	Platelet activation, signaling and aggregation	13	256	1.82e-16	ENSP00000236850,ENSP00000259396,ENSP00000263100,ENSP00000265023,ENSP00000266041,ENSP00000295897,ENSP00000308541,ENSP00000308938,ENSP00000323929,ENSP00000385834,ENSP00000393887,ENSP00000394936,ENSP00000416066	A1BG,A2M,AHSG,ALB,APOA1,F2,ITIH4,KNG1,ORM1,ORM2,PLG,SERPINA1,TF
HSA-109582	Hemostasis	14	601	2.09e-13	ENSP00000233242,ENSP00000236850,ENSP00000259396,ENSP00000263100,ENSP00000265023,ENSP00000266041,ENSP00000295897,ENSP00000308541,ENSP00000308938,ENSP00000323929,ENSP00000385834,ENSP00000393887,ENSP00000394936,ENSP00000416066	A1BG,A2M,AHSG,ALB,APOA1,APOB,F2,ITIH4,KNG1,ORM1,ORM2,PLG,SERPINA1,TF
HSA-8963898	Plasma lipoprotein assembly	6	18	8.34e-12	ENSP00000227667,ENSP00000233242,ENSP00000236850,ENSP00000252486,ENSP00000323929,ENSP00000356969	A2M,APOA1,APOA2,APOB,APOC3,APOE
HSA-174824	Plasma lipoprotein assembly, remodeling, and clearance	7	67	1e-10	ENSP00000227667,ENSP00000233242,ENSP00000236850,ENSP00000252486,ENSP00000295897,ENSP00000323929,ENSP00000356969	A2M,ALB,APOA1,APOA2,APOB,APOC3,APOE
HSA-8963899	Plasma lipoprotein remodeling	6	30	1e-10	ENSP00000227667,ENSP00000233242,ENSP00000236850,ENSP00000252486,ENSP00000295897,ENSP00000356969	ALB,APOA1,APOA2,APOB,APOC3,APOE
HSA-8963888	Chylomicron assembly	5	10	1.17e-10	ENSP00000227667,ENSP00000233242,ENSP00000236850,ENSP00000252486,ENSP00000356969	APOA1,APOA2,APOB,APOC3,APOE
HSA-8963901	Chylomicron remodeling	5	10	1.17e-10	ENSP00000227667,ENSP00000233242,ENSP00000236850,ENSP00000252486,ENSP00000356969	APOA1,APOA2,APOB,APOC3,APOE
HSA-2173782	Binding and Uptake of Ligands by Scavenger Receptors	6	40	3.32e-10	ENSP00000233242,ENSP00000236850,ENSP00000252486,ENSP00000265132,ENSP00000265983,ENSP00000295897	ALB,AMBP,APOA1,APOB,APOE,HPX
HSA-8964058	HDL remodeling	4	9	1.82e-08	ENSP00000227667,ENSP00000236850,ENSP00000252486,ENSP00000295897	ALB,APOA1,APOC3,APOE
HSA-392499	Metabolism of proteins	15	1948	4.41e-08	ENSP00000233242,ENSP00000236850,ENSP00000245907,ENSP00000252486,ENSP00000264613,ENSP00000265023,ENSP00000295897,ENSP00000308541,ENSP00000308938,ENSP00000351190,ENSP00000355627,ENSP00000356969,ENSP00000385834,ENSP00000393887,ENSP00000416066	AGT,AHSG,ALB,APOA1,APOA2,APOB,APOE,C3,CP,F2,ITIH2,KNG1,PLG,SERPINA1,TF
HSA-975634	Retinoid metabolism and transport	5	44	4.79e-08	ENSP00000227667,ENSP00000233242,ENSP00000236850,ENSP00000252486,ENSP00000356969	APOA1,APOA2,APOB,APOC3,APOE
HSA-2168880	Scavenging of heme from plasma	4	13	4.92e-08	ENSP00000236850,ENSP00000265132,ENSP00000265983,ENSP00000295897	ALB,AMBP,APOA1,HPX
HSA-597592	Post-translational protein modification	13	1366	5.34e-08	ENSP00000233242,ENSP00000236850,ENSP00000245907,ENSP00000252486,ENSP00000264613,ENSP00000265023,ENSP00000295897,ENSP00000308541,ENSP00000351190,ENSP00000356969,ENSP00000385834,ENSP00000393887,ENSP00000416066	AHSG,ALB,APOA1,APOA2,APOB,APOE,C3,CP,F2,ITIH2,KNG1,SERPINA1,TF
HSA-977606	Regulation of Complement cascade	5	47	5.43e-08	ENSP00000226218,ENSP00000245907,ENSP00000308541,ENSP00000356399,ENSP00000416561	C3,CFB,CFH,F2,VTN
HSA-418594	G alpha (i) signalling events	8	387	2.25e-07	ENSP00000227667,ENSP00000233242,ENSP00000236850,ENSP00000245907,ENSP00000252486,ENSP00000265023,ENSP00000355627,ENSP00000356969	AGT,APOA1,APOA2,APOB,APOC3,APOE,C3,KNG1
HSA-168249	Innate Immune System	11	1012	2.39e-07	ENSP00000226218,ENSP00000233242,ENSP00000245907,ENSP00000259396,ENSP00000263100,ENSP00000308541,ENSP00000356399,ENSP00000393887,ENSP00000394936,ENSP00000416066,ENSP00000416561	A1BG,AHSG,APOB,C3,CFB,CFH,F2,ORM1,ORM2,SERPINA1,VTN
HSA-382551	Transport of small molecules	9	706	1.38e-06	ENSP00000227667,ENSP00000233242,ENSP00000236850,ENSP00000252486,ENSP00000264613,ENSP00000295897,ENSP00000323929,ENSP00000356969,ENSP00000385834	A2M,ALB,APOA1,APOA2,APOB,APOC3,APOE,CP,TF
HSA-5653656	Vesicle-mediated transport	8	649	9.05e-06	ENSP00000233242,ENSP00000236850,ENSP00000252486,ENSP00000265132,ENSP00000265983,ENSP00000295897,ENSP00000385834,ENSP00000416066	ALB,AMBP,APOA1,APOB,APOE,HPX,SERPINA1,TF
HSA-3000480	Scavenging by Class A Receptors	3	18	1.37e-05	ENSP00000233242,ENSP00000236850,ENSP00000252486	APOA1,APOB,APOE
HSA-140837	Intrinsic Pathway of Fibrin Clot Formation	3	22	2.28e-05	ENSP00000265023,ENSP00000308541,ENSP00000323929	A2M,F2,KNG1
HSA-388396	GPCR downstream signalling	9	1082	3.78e-05	ENSP00000227667,ENSP00000233242,ENSP00000236850,ENSP00000245907,ENSP00000252486,ENSP00000265023,ENSP00000308541,ENSP00000355627,ENSP00000356969	AGT,APOA1,APOA2,APOB,APOC3,APOE,C3,F2,KNG1
HSA-372790	Signaling by GPCR	9	1142	5.63e-05	ENSP00000227667,ENSP00000233242,ENSP00000236850,ENSP00000245907,ENSP00000252486,ENSP00000265023,ENSP00000308541,ENSP00000355627,ENSP00000356969	AGT,APOA1,APOA2,APOB,APOC3,APOE,C3,F2,KNG1
HSA-8964043	Plasma lipoprotein clearance	3	32	5.63e-05	ENSP00000233242,ENSP00000236850,ENSP00000252486	APOA1,APOB,APOE
HSA-168256	Immune System	11	1925	9.06e-05	ENSP00000226218,ENSP00000233242,ENSP00000245907,ENSP00000259396,ENSP00000263100,ENSP00000308541,ENSP00000356399,ENSP00000393887,ENSP00000394936,ENSP00000416066,ENSP00000416561	A1BG,AHSG,APOB,C3,CFB,CFH,F2,ORM1,ORM2,SERPINA1,VTN
HSA-173736	Alternative complement activation	2	5	0.00013	ENSP00000245907,ENSP00000416561	C3,CFB
HSA-3000471	Scavenging by Class B Receptors	2	5	0.00013	ENSP00000233242,ENSP00000236850	APOA1,APOB
HSA-6798695	Neutrophil degranulation	6	471	0.00013	ENSP00000245907,ENSP00000259396,ENSP00000263100,ENSP00000393887,ENSP00000394936,ENSP00000416066	A1BG,AHSG,C3,ORM1,ORM2,SERPINA1
HSA-8964026	Chylomicron clearance	2	5	0.00013	ENSP00000233242,ENSP00000252486	APOB,APOE
HSA-174577	Activation of C3 and C5	2	7	0.0002	ENSP00000245907,ENSP00000416561	C3,CFB
HSA-8963896	HDL assembly	2	7	0.0002	ENSP00000236850,ENSP00000323929	A2M,APOA1
HSA-375276	Peptide ligand-binding receptors	4	183	0.00035	ENSP00000245907,ENSP00000265023,ENSP00000308541,ENSP00000355627	AGT,C3,F2,KNG1
HSA-162582	Signal Transduction	11	2605	0.0011	ENSP00000227667,ENSP00000233242,ENSP00000236850,ENSP00000245907,ENSP00000252486,ENSP00000265023,ENSP00000308541,ENSP00000308938,ENSP00000323929,ENSP00000355627,ENSP00000356969	A2M,AGT,APOA1,APOA2,APOB,APOC3,APOE,C3,F2,KNG1,PLG
HSA-1989781	PPARA activates gene expression	3	114	0.0015	ENSP00000236850,ENSP00000355627,ENSP00000356969	AGT,APOA1,APOA2
HSA-373076	Class A/1 (Rhodopsin-like receptors)	4	311	0.0022	ENSP00000245907,ENSP00000265023,ENSP00000308541,ENSP00000355627	AGT,C3,F2,KNG1
HSA-416476	G alpha (q) signalling events	3	205	0.0073	ENSP00000265023,ENSP00000308541,ENSP00000355627	AGT,F2,KNG1
HSA-917937	Iron uptake and transport	2	56	0.0073	ENSP00000264613,ENSP00000385834	CP,TF
HSA-500792	GPCR ligand binding	4	443	0.0075	ENSP00000245907,ENSP00000265023,ENSP00000308541,ENSP00000355627	AGT,C3,F2,KNG1
HSA-5619102	SLC transporter disorders	2	68	0.01	ENSP00000264613,ENSP00000295897	ALB,CP
HSA-1474244	Extracellular matrix organization	3	298	0.0187	ENSP00000226218,ENSP00000308938,ENSP00000323929	A2M,PLG,VTN
HSA-8856825	Cargo recognition for clathrin-mediated endocytosis	2	98	0.0191	ENSP00000233242,ENSP00000385834	APOB,TF
HSA-202733	Cell surface interactions at the vascular wall	2	135	0.0342	ENSP00000233242,ENSP00000308541	APOB,F2
HSA-1474228	Degradation of the extracellular matrix	2	139	0.0348	ENSP00000308938,ENSP00000323929	A2M,PLG
HSA-556833	Metabolism of lipids	4	721	0.0351	ENSP00000236850,ENSP00000295897,ENSP00000355627,ENSP00000356969	AGT,ALB,APOA1,APOA2
HSA-5619115	Disorders of transmembrane transporters	2	141	0.0351	ENSP00000264613,ENSP00000295897	ALB,CP
HSA-1430728	Metabolism	7	2032	0.0368	ENSP00000227667,ENSP00000233242,ENSP00000236850,ENSP00000252486,ENSP00000295897,ENSP00000355627,ENSP00000356969	AGT,ALB,APOA1,APOA2,APOB,APOC3,APOE

## Sheet: P-enrichment.Function
#term ID	term description	observed gene count	background gene count	false discovery rate	matching proteins in your network (IDs)	matching proteins in your network (labels)
GO:0061134	peptidase regulator activity	24	211	3.32e-27	ENSP00000215727,ENSP00000223642,ENSP00000232003,ENSP00000245907,ENSP00000254722,ENSP00000265023,ENSP00000265132,ENSP00000266041,ENSP00000273283,ENSP00000278407,ENSP00000321853,ENSP00000323929,ENSP00000329374,ENSP00000331544,ENSP00000342850,ENSP00000346839,ENSP00000351190,ENSP00000355627,ENSP00000356671,ENSP00000376793,ENSP00000393887,ENSP00000415769,ENSP00000415941,ENSP00000416066	A2M,AGT,AHSG,AMBP,C3,C4B,C5,FBLN1,FN1,GIG25,HRG,ITIH1,ITIH2,ITIH3,ITIH4,KNG1,SERPINA1,SERPINA6,SERPINA7,SERPINC1,SERPIND1,SERPINF1,SERPINF2,SERPING1
GO:0004866	endopeptidase inhibitor activity	22	169	3.48e-26	ENSP00000215727,ENSP00000223642,ENSP00000232003,ENSP00000245907,ENSP00000254722,ENSP00000265023,ENSP00000265132,ENSP00000266041,ENSP00000273283,ENSP00000278407,ENSP00000321853,ENSP00000323929,ENSP00000329374,ENSP00000342850,ENSP00000351190,ENSP00000355627,ENSP00000356671,ENSP00000376793,ENSP00000393887,ENSP00000415769,ENSP00000415941,ENSP00000416066	A2M,AGT,AHSG,AMBP,C3,C4B,C5,GIG25,HRG,ITIH1,ITIH2,ITIH3,ITIH4,KNG1,SERPINA1,SERPINA6,SERPINA7,SERPINC1,SERPIND1,SERPINF1,SERPINF2,SERPING1
GO:0004857	enzyme inhibitor activity	26	388	7.05e-25	ENSP00000215727,ENSP00000223642,ENSP00000227667,ENSP00000232003,ENSP00000236850,ENSP00000245907,ENSP00000254722,ENSP00000265023,ENSP00000265132,ENSP00000266041,ENSP00000273283,ENSP00000278407,ENSP00000321853,ENSP00000323929,ENSP00000329374,ENSP00000342850,ENSP00000351190,ENSP00000355627,ENSP00000356671,ENSP00000356969,ENSP00000376793,ENSP00000393887,ENSP00000415769,ENSP00000415941,ENSP00000416066…	A2M,AGT,AHSG,AMBP,APOA1,APOA2,APOC2,APOC3,C3,C4B,C5,GIG25,HRG,ITIH1,ITIH2,ITIH3,ITIH4,KNG1,SERPINA1,SERPINA6,SERPINA7,SERPINC1,SERPIND1,SERPINF1,SERPINF2,SERPING1
GO:0030234	enzyme regulator activity	33	1016	6.24e-23	ENSP00000205948,ENSP00000215727,ENSP00000223642,ENSP00000227667,ENSP00000232003,ENSP00000236850,ENSP00000245907,ENSP00000252486,ENSP00000254722,ENSP00000265023,ENSP00000265132,ENSP00000266041,ENSP00000273283,ENSP00000278407,ENSP00000308541,ENSP00000319464,ENSP00000321853,ENSP00000323929,ENSP00000329374,ENSP00000331544,ENSP00000342850,ENSP00000346839,ENSP00000350425,ENSP00000351190,ENSP00000355627…	A2M,AGT,AHSG,AMBP,APOA1,APOA2,APOA4,APOC2,APOC3,APOE,APOH,C3,C4B,C5,CPN2,F2,FBLN1,FN1,GIG25,HRG,ITIH1,ITIH2,ITIH3,ITIH4,KNG1,SERPINA1,SERPINA6,SERPINA7,SERPINC1,SERPIND1,SERPINF1,SERPINF2,SERPING1
GO:0004867	serine-type endopeptidase inhibitor activity	17	94	1.55e-22	ENSP00000215727,ENSP00000232003,ENSP00000254722,ENSP00000265132,ENSP00000266041,ENSP00000273283,ENSP00000278407,ENSP00000321853,ENSP00000323929,ENSP00000329374,ENSP00000342850,ENSP00000351190,ENSP00000355627,ENSP00000356671,ENSP00000376793,ENSP00000415769,ENSP00000416066	A2M,AGT,AMBP,GIG25,HRG,ITIH1,ITIH2,ITIH3,ITIH4,SERPINA1,SERPINA6,SERPINA7,SERPINC1,SERPIND1,SERPINF1,SERPINF2,SERPING1
GO:0098772	molecular function regulator	37	1793	9.59e-20	ENSP00000205948,ENSP00000215727,ENSP00000223642,ENSP00000227667,ENSP00000232003,ENSP00000236850,ENSP00000237014,ENSP00000245907,ENSP00000252486,ENSP00000254722,ENSP00000265023,ENSP00000265132,ENSP00000266041,ENSP00000273283,ENSP00000278222,ENSP00000278407,ENSP00000296028,ENSP00000296029,ENSP00000308541,ENSP00000319464,ENSP00000321853,ENSP00000323929,ENSP00000329374,ENSP00000331544,ENSP00000342850…	A2M,AGT,AHSG,AMBP,APOA1,APOA2,APOA4,APOC2,APOC3,APOE,APOH,C3,C4B,C5,CPN2,F2,FBLN1,FN1,GIG25,HRG,ITIH1,ITIH2,ITIH3,ITIH4,KNG1,PF4,PPBP,SAA4,SERPINA1,SERPINA6,SERPINA7,SERPINC1,SERPIND1,SERPINF1,SERPINF2,SERPING1,TTR
GO:0008201	heparin binding	12	161	1.55e-11	ENSP00000205948,ENSP00000215727,ENSP00000226218,ENSP00000232003,ENSP00000233242,ENSP00000252486,ENSP00000265023,ENSP00000296029,ENSP00000308541,ENSP00000346839,ENSP00000356399,ENSP00000356671	APOB,APOE,APOH,CFH,F2,FN1,HRG,KNG1,PF4,SERPINC1,SERPIND1,VTN
GO:0005539	glycosaminoglycan binding	13	219	2.14e-11	ENSP00000205948,ENSP00000215727,ENSP00000226218,ENSP00000232003,ENSP00000233242,ENSP00000252486,ENSP00000265023,ENSP00000296029,ENSP00000308541,ENSP00000345968,ENSP00000346839,ENSP00000356399,ENSP00000356671	APOB,APOE,APOH,CFH,F2,FN1,HRG,KNG1,PF4,PGLYRP2,SERPINC1,SERPIND1,VTN
GO:0005102	signaling receptor binding	23	1513	1.09e-08	ENSP00000223642,ENSP00000226218,ENSP00000227667,ENSP00000232003,ENSP00000233242,ENSP00000236850,ENSP00000237014,ENSP00000245907,ENSP00000252486,ENSP00000265023,ENSP00000278222,ENSP00000296028,ENSP00000296029,ENSP00000308541,ENSP00000308938,ENSP00000315130,ENSP00000323929,ENSP00000329312,ENSP00000331544,ENSP00000346839,ENSP00000355627,ENSP00000356969,ENSP00000385834	A2M,AGT,APOA1,APOA2,APOB,APOC3,APOE,C3,C5,CLU,F2,FBLN1,FN1,HRG,IGLL1,KNG1,PF4,PLG,PPBP,SAA4,TF,TTR,VTN
GO:0005496	steroid binding	8	88	2.28e-08	ENSP00000227667,ENSP00000236850,ENSP00000252486,ENSP00000342850,ENSP00000345179,ENSP00000350425,ENSP00000356969,ENSP00000421725	APOA1,APOA2,APOA4,APOC3,APOD,APOE,GC,SERPINA6
GO:0070325	lipoprotein particle receptor binding	6	27	2.28e-08	ENSP00000227667,ENSP00000233242,ENSP00000236850,ENSP00000252486,ENSP00000315130,ENSP00000356969	APOA1,APOA2,APOB,APOC3,APOE,CLU
GO:0008289	lipid binding	15	673	1.28e-07	ENSP00000205948,ENSP00000227667,ENSP00000233242,ENSP00000236850,ENSP00000252486,ENSP00000295897,ENSP00000308541,ENSP00000342850,ENSP00000345179,ENSP00000350425,ENSP00000356969,ENSP00000360522,ENSP00000365081,ENSP00000421725,ENSP00000466775	ALB,APOA1,APOA2,APOA4,APOB,APOC2,APOC3,APOD,APOE,APOH,APOM,F2,GC,RBP4,SERPINA6
GO:0017127	cholesterol transporter activity	5	17	1.48e-07	ENSP00000233242,ENSP00000236850,ENSP00000252486,ENSP00000350425,ENSP00000356969	APOA1,APOA2,APOA4,APOB,APOE
GO:0043178	alcohol binding	7	80	2.57e-07	ENSP00000227667,ENSP00000236850,ENSP00000252486,ENSP00000345179,ENSP00000350425,ENSP00000356969,ENSP00000360522	APOA1,APOA2,APOA4,APOC3,APOD,APOE,RBP4
GO:0015485	cholesterol binding	6	45	2.64e-07	ENSP00000227667,ENSP00000236850,ENSP00000252486,ENSP00000345179,ENSP00000350425,ENSP00000356969	APOA1,APOA2,APOA4,APOC3,APOD,APOE
GO:0060228	phosphatidylcholine-sterol O-acyltransferase activator activity	4	6	3.19e-07	ENSP00000236850,ENSP00000252486,ENSP00000350425,ENSP00000356969	APOA1,APOA2,APOA4,APOE
GO:0005319	lipid transporter activity	8	134	3.31e-07	ENSP00000233242,ENSP00000236850,ENSP00000252486,ENSP00000345179,ENSP00000350425,ENSP00000356969,ENSP00000360522,ENSP00000365081	APOA1,APOA2,APOA4,APOB,APOD,APOE,APOM,RBP4
GO:0055102	lipase inhibitor activity	4	16	5.93e-06	ENSP00000227667,ENSP00000236850,ENSP00000356969,ENSP00000466775	APOA1,APOA2,APOC2,APOC3
GO:0070653	high-density lipoprotein particle receptor binding	3	3	7.45e-06	ENSP00000227667,ENSP00000236850,ENSP00000356969	APOA1,APOA2,APOC3
GO:0008047	enzyme activator activity	11	510	1.31e-05	ENSP00000205948,ENSP00000236850,ENSP00000252486,ENSP00000308541,ENSP00000323929,ENSP00000331544,ENSP00000346839,ENSP00000350425,ENSP00000355627,ENSP00000356969,ENSP00000466775	A2M,AGT,APOA1,APOA2,APOA4,APOC2,APOE,APOH,F2,FBLN1,FN1
GO:0004252	serine-type endopeptidase activity	7	180	3.11e-05	ENSP00000245907,ENSP00000308541,ENSP00000308938,ENSP00000363770,ENSP00000385035,ENSP00000415941,ENSP00000416561	C1QC,C1S,C3,C4B,CFB,F2,PLG
GO:0005515	protein binding	40	6605	0.0001	ENSP00000205948,ENSP00000223642,ENSP00000226218,ENSP00000227667,ENSP00000232003,ENSP00000233242,ENSP00000236850,ENSP00000237014,ENSP00000245907,ENSP00000252486,ENSP00000264613,ENSP00000265023,ENSP00000265132,ENSP00000278222,ENSP00000295897,ENSP00000296028,ENSP00000296029,ENSP00000308541,ENSP00000308938,ENSP00000315130,ENSP00000321853,ENSP00000323929,ENSP00000329312,ENSP00000331544,ENSP00000333994…	A2M,AGT,ALB,AMBP,APOA1,APOA2,APOA4,APOB,APOC2,APOC3,APOE,APOH,C1S,C3,C4B,C5,CFB,CFH,CLU,CP,F2,FBLN1,FN1,GC,GSN,HBB,HRG,IGLL1,KNG1,PF4,PLG,PPBP,RBP4,SAA4,SERPINA1,SERPINC1,SERPINF2,TF,TTR,VTN
GO:0140104	molecular carrier activity	4	40	0.00012	ENSP00000322421,ENSP00000327431,ENSP00000333994,ENSP00000385834	HBA1,HBB,HBG1,TF
GO:0005344	oxygen carrier activity	3	14	0.00019	ENSP00000322421,ENSP00000327431,ENSP00000333994	HBA1,HBB,HBG1
GO:0051087	chaperone binding	5	100	0.00022	ENSP00000264613,ENSP00000295897,ENSP00000308938,ENSP00000315130,ENSP00000346839	ALB,CLU,CP,FN1,PLG
GO:0005543	phospholipid binding	8	382	0.00038	ENSP00000205948,ENSP00000227667,ENSP00000233242,ENSP00000236850,ENSP00000252486,ENSP00000350425,ENSP00000356969,ENSP00000365081	APOA1,APOA2,APOA4,APOB,APOC3,APOE,APOH,APOM
GO:0020037	heme binding	5	128	0.00058	ENSP00000232003,ENSP00000265132,ENSP00000322421,ENSP00000327431,ENSP00000333994	AMBP,HBA1,HBB,HBG1,HRG
GO:0031210	phosphatidylcholine binding	3	22	0.00058	ENSP00000236850,ENSP00000350425,ENSP00000356969	APOA1,APOA2,APOA4
GO:0050750	low-density lipoprotein particle receptor binding	3	22	0.00058	ENSP00000233242,ENSP00000252486,ENSP00000315130	APOB,APOE,CLU
GO:0044877	protein-containing complex binding	12	968	0.00066	ENSP00000226218,ENSP00000232003,ENSP00000236850,ENSP00000252486,ENSP00000265132,ENSP00000266718,ENSP00000308938,ENSP00000315130,ENSP00000331544,ENSP00000346839,ENSP00000356969,ENSP00000362924	AMBP,APOA1,APOA2,APOE,CLU,FBLN1,FN1,GSN,HRG,LUM,PLG,VTN
GO:0002020	protease binding	5	135	0.00069	ENSP00000321853,ENSP00000323929,ENSP00000346839,ENSP00000356671,ENSP00000416066	A2M,FN1,SERPINA1,SERPINC1,SERPINF2
GO:0060230	lipoprotein lipase activator activity	2	3	0.00069	ENSP00000205948,ENSP00000466775	APOC2,APOH
GO:0071813	lipoprotein particle binding	3	25	0.00069	ENSP00000236850,ENSP00000252486,ENSP00000356969	APOA1,APOA2,APOE
GO:0016209	antioxidant activity	4	79	0.00098	ENSP00000252486,ENSP00000295897,ENSP00000350425,ENSP00000365081	ALB,APOA4,APOE,APOM
GO:0048018	receptor ligand activity	8	458	0.00098	ENSP00000223642,ENSP00000236850,ENSP00000237014,ENSP00000278222,ENSP00000296028,ENSP00000296029,ENSP00000308541,ENSP00000355627	AGT,APOA1,C5,F2,PF4,PPBP,SAA4,TTR
GO:0005215	transporter activity	13	1223	0.0012	ENSP00000233242,ENSP00000236850,ENSP00000252486,ENSP00000265983,ENSP00000292401,ENSP00000296028,ENSP00000345179,ENSP00000350425,ENSP00000356969,ENSP00000360522,ENSP00000365081,ENSP00000385834,ENSP00000421725	APOA1,APOA2,APOA4,APOB,APOD,APOE,APOM,AZGP1,GC,HPX,PPBP,RBP4,TF
GO:0042802	identical protein binding	16	1754	0.0012	ENSP00000205948,ENSP00000226218,ENSP00000236850,ENSP00000237014,ENSP00000252486,ENSP00000265132,ENSP00000295897,ENSP00000321853,ENSP00000331544,ENSP00000346839,ENSP00000350425,ENSP00000356671,ENSP00000356969,ENSP00000385035,ENSP00000416066,ENSP00000466775	ALB,AMBP,APOA1,APOA2,APOA4,APOC2,APOE,APOH,C1S,FBLN1,FN1,SERPINA1,SERPINC1,SERPINF2,TTR,VTN
GO:0019825	oxygen binding	3	36	0.0015	ENSP00000322421,ENSP00000327431,ENSP00000333994	HBA1,HBB,HBG1
GO:0034190	apolipoprotein receptor binding	2	6	0.0015	ENSP00000236850,ENSP00000356969	APOA1,APOA2
GO:0008035	high-density lipoprotein particle binding	2	9	0.0028	ENSP00000236850,ENSP00000356969	APOA1,APOA2
GO:0008009	chemokine activity	3	48	0.0031	ENSP00000223642,ENSP00000296028,ENSP00000296029	C5,PF4,PPBP
GO:0005507	copper ion binding	3	56	0.0047	ENSP00000264613,ENSP00000295897,ENSP00000350425	ALB,APOA4,CP
GO:0070011	peptidase activity, acting on L-amino acid peptides	8	603	0.0047	ENSP00000245907,ENSP00000308541,ENSP00000308938,ENSP00000319464,ENSP00000363770,ENSP00000385035,ENSP00000415941,ENSP00000416561	C1QC,C1S,C3,C4B,CFB,CPN2,F2,PLG
GO:0001540	amyloid-beta binding	3	57	0.0048	ENSP00000236850,ENSP00000252486,ENSP00000315130	APOA1,APOE,CLU
GO:0004869	cysteine-type endopeptidase inhibitor activity	3	57	0.0048	ENSP00000232003,ENSP00000265023,ENSP00000393887	AHSG,HRG,KNG1
GO:0019842	vitamin binding	4	135	0.0052	ENSP00000226355,ENSP00000295897,ENSP00000360522,ENSP00000421725	AFM,ALB,GC,RBP4
GO:0005518	collagen binding	3	61	0.0053	ENSP00000226218,ENSP00000266718,ENSP00000346839	FN1,LUM,VTN
GO:0043395	heparan sulfate proteoglycan binding	2	14	0.0053	ENSP00000232003,ENSP00000356399	CFH,HRG
GO:0045236	CXCR chemokine receptor binding	2	16	0.0063	ENSP00000296028,ENSP00000296029	PF4,PPBP
GO:0048156	tau protein binding	2	18	0.0075	ENSP00000252486,ENSP00000315130	APOE,CLU
GO:0001664	G protein-coupled receptor binding	5	272	0.009	ENSP00000223642,ENSP00000245907,ENSP00000296028,ENSP00000296029,ENSP00000355627	AGT,C3,C5,PF4,PPBP
GO:0001848	complement binding	2	20	0.009	ENSP00000415941,ENSP00000416561	C4B,CFB
GO:0005488	binding	52	11878	0.009	ENSP00000205948,ENSP00000215727,ENSP00000223642,ENSP00000226218,ENSP00000226355,ENSP00000227667,ENSP00000232003,ENSP00000233242,ENSP00000236850,ENSP00000237014,ENSP00000245907,ENSP00000252486,ENSP00000264613,ENSP00000265023,ENSP00000265132,ENSP00000265983,ENSP00000266718,ENSP00000273283,ENSP00000278222,ENSP00000295897,ENSP00000296028,ENSP00000296029,ENSP00000308541,ENSP00000308938,ENSP00000315130…	A2M,AFM,AGT,ALB,AMBP,APOA1,APOA2,APOA4,APOB,APOC2,APOC3,APOD,APOE,APOH,APOM,C1S,C3,C4B,C5,CFB,CFH,CLU,CP,F2,FBLN1,FN1,GC,GIG25,GSN,HBA1,HBB,HBG1,HPX,HRG,IGLL1,ITIH1,KNG1,LUM,PF4,PGLYRP2,PLG,PPBP,RBP4,SAA4,SERPINA1,SERPINA6,SERPINC1,SERPIND1,SERPINF2,TF,TTR,VTN
GO:0019865	immunoglobulin binding	2	21	0.0094	ENSP00000232003,ENSP00000265132	AMBP,HRG
GO:0043168	anion binding	18	2696	0.0118	ENSP00000205948,ENSP00000215727,ENSP00000226218,ENSP00000227667,ENSP00000232003,ENSP00000233242,ENSP00000236850,ENSP00000252486,ENSP00000265023,ENSP00000295897,ENSP00000296029,ENSP00000308541,ENSP00000346839,ENSP00000350425,ENSP00000356399,ENSP00000356671,ENSP00000356969,ENSP00000365081	ALB,APOA1,APOA2,APOA4,APOB,APOC3,APOE,APOH,APOM,CFH,F2,FN1,HRG,KNG1,PF4,SERPINC1,SERPIND1,VTN
GO:0090482	vitamin transmembrane transporter activity	2	24	0.0118	ENSP00000360522,ENSP00000421725	GC,RBP4
GO:0048037	cofactor binding	6	481	0.0201	ENSP00000232003,ENSP00000265132,ENSP00000295897,ENSP00000322421,ENSP00000327431,ENSP00000333994	ALB,AMBP,HBA1,HBB,HBG1,HRG
GO:0016504	peptidase activator activity	2	37	0.0248	ENSP00000331544,ENSP00000346839	FBLN1,FN1
GO:0005178	integrin binding	3	122	0.028	ENSP00000226218,ENSP00000331544,ENSP00000346839	FBLN1,FN1,VTN

## Sheet: P-enrichment.KEGG
#term ID	term description	observed gene count	background gene count	false discovery rate	matching proteins in your network (IDs)	matching proteins in your network (labels)
hsa04610	Complement and coagulation cascades	20	78	2.25e-29	ENSP00000215727,ENSP00000223642,ENSP00000226218,ENSP00000245907,ENSP00000263413,ENSP00000265023,ENSP00000278407,ENSP00000308541,ENSP00000308938,ENSP00000315130,ENSP00000321853,ENSP00000322061,ENSP00000323929,ENSP00000356399,ENSP00000356671,ENSP00000363770,ENSP00000385035,ENSP00000415941,ENSP00000416066,ENSP00000416561	A2M,C1QC,C1S,C3,C4B,C5,C6,C7,CFB,CFH,CLU,F2,KNG1,PLG,SERPINA1,SERPINC1,SERPIND1,SERPINF2,SERPING1,VTN
hsa04979	Cholesterol metabolism	8	48	2.98e-10	ENSP00000205948,ENSP00000227667,ENSP00000233242,ENSP00000236850,ENSP00000252486,ENSP00000350425,ENSP00000356969,ENSP00000466775	APOA1,APOA2,APOA4,APOB,APOC2,APOC3,APOE,APOH
hsa05150	Staphylococcus aureus infection	8	51	3.08e-10	ENSP00000223642,ENSP00000245907,ENSP00000308938,ENSP00000356399,ENSP00000363770,ENSP00000385035,ENSP00000415941,ENSP00000416561	C1QC,C1S,C3,C4B,C5,CFB,CFH,PLG
hsa05322	Systemic lupus erythematosus	7	94	5.22e-07	ENSP00000223642,ENSP00000245907,ENSP00000263413,ENSP00000322061,ENSP00000363770,ENSP00000385035,ENSP00000415941	C1QC,C1S,C3,C4B,C5,C6,C7
hsa05133	Pertussis	6	74	2.48e-06	ENSP00000223642,ENSP00000245907,ENSP00000278407,ENSP00000363770,ENSP00000385035,ENSP00000415941	C1QC,C1S,C3,C4B,C5,SERPING1
hsa05020	Prion diseases	4	33	5.01e-05	ENSP00000223642,ENSP00000263413,ENSP00000322061,ENSP00000363770	C1QC,C5,C6,C7
hsa04977	Vitamin digestion and absorption	3	24	0.0006	ENSP00000233242,ENSP00000236850,ENSP00000350425	APOA1,APOA4,APOB
hsa05143	African trypanosomiasis	3	34	0.0014	ENSP00000236850,ENSP00000322421,ENSP00000333994	APOA1,HBA1,HBB
hsa04975	Fat digestion and absorption	3	39	0.0018	ENSP00000233242,ENSP00000236850,ENSP00000350425	APOA1,APOA4,APOB
hsa03320	PPAR signaling pathway	3	72	0.0086	ENSP00000227667,ENSP00000236850,ENSP00000356969	APOA1,APOA2,APOC3
hsa04918	Thyroid hormone synthesis	3	73	0.0086	ENSP00000237014,ENSP00000295897,ENSP00000329374	ALB,SERPINA7,TTR
hsa04216	Ferroptosis	2	40	0.0302	ENSP00000264613,ENSP00000385834	CP,TF
hsa05144	Malaria	2	47	0.0374	ENSP00000322421,ENSP00000333994	HBA1,HBB

## Sheet: P-enrichment.Process
#term ID	term description	observed gene count	background gene count	false discovery rate	matching proteins in your network (IDs)	matching proteins in your network (labels)
GO:0030162	regulation of proteolysis	36	742	1.22e-29	ENSP00000215727,ENSP00000223642,ENSP00000226218,ENSP00000232003,ENSP00000245907,ENSP00000252486,ENSP00000254722,ENSP00000263413,ENSP00000265023,ENSP00000265132,ENSP00000266041,ENSP00000273283,ENSP00000278407,ENSP00000308541,ENSP00000315130,ENSP00000319464,ENSP00000321853,ENSP00000322061,ENSP00000323929,ENSP00000329374,ENSP00000331544,ENSP00000342850,ENSP00000346839,ENSP00000351190,ENSP00000355627…	A2M,AGT,AHSG,AMBP,APOE,C1QC,C1S,C3,C4B,C5,C6,C7,CFB,CFH,CLU,CPN2,F2,FBLN1,FN1,GIG25,GSN,HRG,ITIH1,ITIH2,ITIH3,ITIH4,KNG1,SERPINA1,SERPINA6,SERPINA7,SERPINC1,SERPIND1,SERPINF1,SERPINF2,SERPING1,VTN
GO:0002576	platelet degranulation	22	129	1.37e-27	ENSP00000205948,ENSP00000232003,ENSP00000236850,ENSP00000259396,ENSP00000263100,ENSP00000265023,ENSP00000266041,ENSP00000278407,ENSP00000295897,ENSP00000296028,ENSP00000296029,ENSP00000308938,ENSP00000315130,ENSP00000321853,ENSP00000323929,ENSP00000346839,ENSP00000376793,ENSP00000385834,ENSP00000393887,ENSP00000394936,ENSP00000415769,ENSP00000416066	A1BG,A2M,AHSG,ALB,APOA1,APOH,CLU,FN1,GIG25,HRG,ITIH3,ITIH4,KNG1,ORM1,ORM2,PF4,PLG,PPBP,SERPINA1,SERPINF2,SERPING1,TF
GO:0010951	negative regulation of endopeptidase activity	23	242	8.4e-24	ENSP00000215727,ENSP00000223642,ENSP00000226218,ENSP00000232003,ENSP00000245907,ENSP00000254722,ENSP00000265023,ENSP00000265132,ENSP00000266041,ENSP00000273283,ENSP00000278407,ENSP00000321853,ENSP00000323929,ENSP00000329374,ENSP00000342850,ENSP00000351190,ENSP00000355627,ENSP00000356671,ENSP00000376793,ENSP00000393887,ENSP00000415769,ENSP00000415941,ENSP00000416066	A2M,AGT,AHSG,AMBP,C3,C4B,C5,GIG25,HRG,ITIH1,ITIH2,ITIH3,ITIH4,KNG1,SERPINA1,SERPINA6,SERPINA7,SERPINC1,SERPIND1,SERPINF1,SERPINF2,SERPING1,VTN
GO:0052547	regulation of peptidase activity	26	420	4.37e-23	ENSP00000215727,ENSP00000223642,ENSP00000226218,ENSP00000232003,ENSP00000245907,ENSP00000254722,ENSP00000265023,ENSP00000265132,ENSP00000266041,ENSP00000273283,ENSP00000278407,ENSP00000321853,ENSP00000323929,ENSP00000329374,ENSP00000331544,ENSP00000342850,ENSP00000346839,ENSP00000351190,ENSP00000355627,ENSP00000356671,ENSP00000362924,ENSP00000376793,ENSP00000393887,ENSP00000415769,ENSP00000415941…	A2M,AGT,AHSG,AMBP,C3,C4B,C5,FBLN1,FN1,GIG25,GSN,HRG,ITIH1,ITIH2,ITIH3,ITIH4,KNG1,SERPINA1,SERPINA6,SERPINA7,SERPINC1,SERPIND1,SERPINF1,SERPINF2,SERPING1,VTN
GO:0072376	protein activation cascade	17	74	4.37e-23	ENSP00000205948,ENSP00000223642,ENSP00000245907,ENSP00000263413,ENSP00000265023,ENSP00000278407,ENSP00000308541,ENSP00000315130,ENSP00000322061,ENSP00000323929,ENSP00000329312,ENSP00000331544,ENSP00000356399,ENSP00000363770,ENSP00000385035,ENSP00000415941,ENSP00000416561	A2M,APOH,C1QC,C1S,C3,C4B,C5,C6,C7,CFB,CFH,CLU,F2,FBLN1,IGLL1,KNG1,SERPING1
GO:2000257	regulation of protein activation cascade	16	54	4.37e-23	ENSP00000223642,ENSP00000226218,ENSP00000245907,ENSP00000263413,ENSP00000278407,ENSP00000308541,ENSP00000315130,ENSP00000319464,ENSP00000322061,ENSP00000323929,ENSP00000356399,ENSP00000356671,ENSP00000363770,ENSP00000385035,ENSP00000415941,ENSP00000416561	A2M,C1QC,C1S,C3,C4B,C5,C6,C7,CFB,CFH,CLU,CPN2,F2,SERPINC1,SERPING1,VTN
GO:0051346	negative regulation of hydrolase activity	26	438	7.58e-23	ENSP00000215727,ENSP00000223642,ENSP00000226218,ENSP00000227667,ENSP00000232003,ENSP00000236850,ENSP00000245907,ENSP00000254722,ENSP00000265023,ENSP00000265132,ENSP00000266041,ENSP00000273283,ENSP00000278407,ENSP00000321853,ENSP00000323929,ENSP00000329374,ENSP00000342850,ENSP00000351190,ENSP00000355627,ENSP00000356671,ENSP00000356969,ENSP00000376793,ENSP00000393887,ENSP00000415769,ENSP00000415941…	A2M,AGT,AHSG,AMBP,APOA1,APOA2,APOC3,C3,C4B,C5,GIG25,HRG,ITIH1,ITIH2,ITIH3,ITIH4,KNG1,SERPINA1,SERPINA6,SERPINA7,SERPINC1,SERPIND1,SERPINF1,SERPINF2,SERPING1,VTN
GO:0032101	regulation of response to external stimulus	30	732	1.62e-22	ENSP00000205948,ENSP00000223642,ENSP00000226218,ENSP00000232003,ENSP00000236850,ENSP00000245907,ENSP00000252486,ENSP00000254722,ENSP00000263413,ENSP00000265023,ENSP00000278407,ENSP00000296028,ENSP00000296029,ENSP00000308541,ENSP00000308938,ENSP00000315130,ENSP00000319464,ENSP00000321853,ENSP00000322061,ENSP00000323929,ENSP00000345179,ENSP00000345968,ENSP00000355627,ENSP00000356399,ENSP00000356671…	A2M,AGT,AHSG,APOA1,APOD,APOE,APOH,C1QC,C1S,C3,C4B,C5,C6,C7,CFB,CFH,CLU,CPN2,F2,HRG,KNG1,PF4,PGLYRP2,PLG,PPBP,SERPINC1,SERPINF1,SERPINF2,SERPING1,VTN
GO:0045861	negative regulation of proteolysis	24	349	2.3e-22	ENSP00000215727,ENSP00000223642,ENSP00000226218,ENSP00000232003,ENSP00000245907,ENSP00000254722,ENSP00000265023,ENSP00000265132,ENSP00000266041,ENSP00000273283,ENSP00000278407,ENSP00000308541,ENSP00000321853,ENSP00000323929,ENSP00000329374,ENSP00000342850,ENSP00000351190,ENSP00000355627,ENSP00000356671,ENSP00000376793,ENSP00000393887,ENSP00000415769,ENSP00000415941,ENSP00000416066	A2M,AGT,AHSG,AMBP,C3,C4B,C5,F2,GIG25,HRG,ITIH1,ITIH2,ITIH3,ITIH4,KNG1,SERPINA1,SERPINA6,SERPINA7,SERPINC1,SERPIND1,SERPINF1,SERPINF2,SERPING1,VTN
GO:0002920	regulation of humoral immune response	16	70	7.67e-22	ENSP00000223642,ENSP00000226218,ENSP00000245907,ENSP00000263413,ENSP00000265983,ENSP00000278407,ENSP00000308541,ENSP00000315130,ENSP00000319464,ENSP00000322061,ENSP00000323929,ENSP00000356399,ENSP00000363770,ENSP00000385035,ENSP00000415941,ENSP00000416561	A2M,C1QC,C1S,C3,C4B,C5,C6,C7,CFB,CFH,CLU,CPN2,F2,HPX,SERPING1,VTN
GO:0030449	regulation of complement activation	15	52	9.9e-22	ENSP00000223642,ENSP00000226218,ENSP00000245907,ENSP00000263413,ENSP00000278407,ENSP00000308541,ENSP00000315130,ENSP00000319464,ENSP00000322061,ENSP00000323929,ENSP00000356399,ENSP00000363770,ENSP00000385035,ENSP00000415941,ENSP00000416561	A2M,C1QC,C1S,C3,C4B,C5,C6,C7,CFB,CFH,CLU,CPN2,F2,SERPING1,VTN
GO:0052548	regulation of endopeptidase activity	24	393	2.54e-21	ENSP00000215727,ENSP00000223642,ENSP00000226218,ENSP00000232003,ENSP00000245907,ENSP00000254722,ENSP00000265023,ENSP00000265132,ENSP00000266041,ENSP00000273283,ENSP00000278407,ENSP00000321853,ENSP00000323929,ENSP00000329374,ENSP00000342850,ENSP00000351190,ENSP00000355627,ENSP00000356671,ENSP00000362924,ENSP00000376793,ENSP00000393887,ENSP00000415769,ENSP00000415941,ENSP00000416066	A2M,AGT,AHSG,AMBP,C3,C4B,C5,GIG25,GSN,HRG,ITIH1,ITIH2,ITIH3,ITIH4,KNG1,SERPINA1,SERPINA6,SERPINA7,SERPINC1,SERPIND1,SERPINF1,SERPINF2,SERPING1,VTN
GO:0070613	regulation of protein processing	17	116	1.79e-20	ENSP00000223642,ENSP00000226218,ENSP00000245907,ENSP00000263413,ENSP00000278407,ENSP00000308541,ENSP00000315130,ENSP00000319464,ENSP00000321853,ENSP00000322061,ENSP00000323929,ENSP00000356399,ENSP00000362924,ENSP00000363770,ENSP00000385035,ENSP00000415941,ENSP00000416561	A2M,C1QC,C1S,C3,C4B,C5,C6,C7,CFB,CFH,CLU,CPN2,F2,GSN,SERPINF2,SERPING1,VTN
GO:0050727	regulation of inflammatory response	22	338	5.59e-20	ENSP00000223642,ENSP00000226218,ENSP00000236850,ENSP00000245907,ENSP00000252486,ENSP00000254722,ENSP00000263413,ENSP00000278407,ENSP00000308541,ENSP00000315130,ENSP00000319464,ENSP00000322061,ENSP00000323929,ENSP00000345179,ENSP00000345968,ENSP00000355627,ENSP00000356399,ENSP00000363770,ENSP00000385035,ENSP00000393887,ENSP00000415941,ENSP00000416561	A2M,AGT,AHSG,APOA1,APOD,APOE,C1QC,C1S,C3,C4B,C5,C6,C7,CFB,CFH,CLU,CPN2,F2,PGLYRP2,SERPINF1,SERPING1,VTN
GO:0043086	negative regulation of catalytic activity	28	809	4.18e-19	ENSP00000215727,ENSP00000223642,ENSP00000226218,ENSP00000227667,ENSP00000232003,ENSP00000236850,ENSP00000245907,ENSP00000252486,ENSP00000254722,ENSP00000265023,ENSP00000265132,ENSP00000266041,ENSP00000273283,ENSP00000278407,ENSP00000321853,ENSP00000323929,ENSP00000329374,ENSP00000342850,ENSP00000351190,ENSP00000355627,ENSP00000356671,ENSP00000356969,ENSP00000376793,ENSP00000393887,ENSP00000415769…	A2M,AGT,AHSG,AMBP,APOA1,APOA2,APOC2,APOC3,APOE,C3,C4B,C5,GIG25,HRG,ITIH1,ITIH2,ITIH3,ITIH4,KNG1,SERPINA1,SERPINA6,SERPINA7,SERPINC1,SERPIND1,SERPINF1,SERPINF2,SERPING1,VTN
GO:0051336	regulation of hydrolase activity	32	1238	1.06e-18	ENSP00000205948,ENSP00000215727,ENSP00000223642,ENSP00000226218,ENSP00000227667,ENSP00000232003,ENSP00000236850,ENSP00000245907,ENSP00000254722,ENSP00000265023,ENSP00000265132,ENSP00000266041,ENSP00000273283,ENSP00000278407,ENSP00000321853,ENSP00000323929,ENSP00000329374,ENSP00000331544,ENSP00000342850,ENSP00000346839,ENSP00000350425,ENSP00000351190,ENSP00000355627,ENSP00000356671,ENSP00000356969…	A2M,AGT,AHSG,AMBP,APOA1,APOA2,APOA4,APOC2,APOC3,APOH,C3,C4B,C5,FBLN1,FN1,GIG25,GSN,HRG,ITIH1,ITIH2,ITIH3,ITIH4,KNG1,SERPINA1,SERPINA6,SERPINA7,SERPINC1,SERPIND1,SERPINF1,SERPINF2,SERPING1,VTN
GO:0002673	regulation of acute inflammatory response	15	92	1.23e-18	ENSP00000223642,ENSP00000226218,ENSP00000245907,ENSP00000263413,ENSP00000278407,ENSP00000308541,ENSP00000315130,ENSP00000319464,ENSP00000322061,ENSP00000323929,ENSP00000356399,ENSP00000363770,ENSP00000385035,ENSP00000415941,ENSP00000416561	A2M,C1QC,C1S,C3,C4B,C5,C6,C7,CFB,CFH,CLU,CPN2,F2,SERPING1,VTN
GO:0006810	transport	50	4130	1.43e-18	ENSP00000205948,ENSP00000226218,ENSP00000226355,ENSP00000227667,ENSP00000232003,ENSP00000233242,ENSP00000236850,ENSP00000237014,ENSP00000245907,ENSP00000252486,ENSP00000259396,ENSP00000263100,ENSP00000264613,ENSP00000265023,ENSP00000265132,ENSP00000265983,ENSP00000266041,ENSP00000278407,ENSP00000292401,ENSP00000295897,ENSP00000296028,ENSP00000296029,ENSP00000308541,ENSP00000308938,ENSP00000315130…	A1BG,A2M,AFM,AGT,AHSG,ALB,AMBP,APOA1,APOA2,APOA4,APOB,APOC2,APOC3,APOD,APOE,APOH,APOM,AZGP1,C3,C4B,CLU,CP,F2,FN1,GC,GIG25,GSN,HBA1,HBB,HBG1,HPX,HRG,IGLL1,ITIH3,ITIH4,KNG1,ORM1,ORM2,PF4,PLG,PPBP,RBP4,SERPINA1,SERPINA7,SERPINC1,SERPINF2,SERPING1,TF,TTR,VTN
GO:0045055	regulated exocytosis	26	691	1.81e-18	ENSP00000205948,ENSP00000232003,ENSP00000236850,ENSP00000237014,ENSP00000245907,ENSP00000259396,ENSP00000263100,ENSP00000265023,ENSP00000266041,ENSP00000278407,ENSP00000295897,ENSP00000296028,ENSP00000296029,ENSP00000308938,ENSP00000315130,ENSP00000321853,ENSP00000323929,ENSP00000333994,ENSP00000346839,ENSP00000362924,ENSP00000376793,ENSP00000385834,ENSP00000393887,ENSP00000394936,ENSP00000415769…	A1BG,A2M,AHSG,ALB,APOA1,APOH,C3,CLU,FN1,GIG25,GSN,HBB,HRG,ITIH3,ITIH4,KNG1,ORM1,ORM2,PF4,PLG,PPBP,SERPINA1,SERPINF2,SERPING1,TF,TTR
GO:0016192	vesicle-mediated transport	35	1699	7.04e-18	ENSP00000205948,ENSP00000226218,ENSP00000232003,ENSP00000233242,ENSP00000236850,ENSP00000237014,ENSP00000245907,ENSP00000252486,ENSP00000259396,ENSP00000263100,ENSP00000265023,ENSP00000265132,ENSP00000265983,ENSP00000266041,ENSP00000278407,ENSP00000295897,ENSP00000296028,ENSP00000296029,ENSP00000308541,ENSP00000308938,ENSP00000315130,ENSP00000321853,ENSP00000322421,ENSP00000323929,ENSP00000329312…	A1BG,A2M,AHSG,ALB,AMBP,APOA1,APOB,APOE,APOH,C3,C4B,CLU,F2,FN1,GIG25,GSN,HBA1,HBB,HPX,HRG,IGLL1,ITIH3,ITIH4,KNG1,ORM1,ORM2,PF4,PLG,PPBP,SERPINA1,SERPINF2,SERPING1,TF,TTR,VTN
GO:0006952	defense response	31	1234	9.41e-18	ENSP00000223642,ENSP00000232003,ENSP00000245907,ENSP00000259396,ENSP00000263413,ENSP00000265023,ENSP00000266041,ENSP00000278222,ENSP00000278407,ENSP00000296028,ENSP00000296029,ENSP00000308541,ENSP00000315130,ENSP00000321853,ENSP00000322061,ENSP00000329312,ENSP00000345968,ENSP00000346839,ENSP00000350425,ENSP00000356399,ENSP00000356671,ENSP00000356969,ENSP00000362924,ENSP00000363770,ENSP00000376793…	AHSG,APOA2,APOA4,C1QC,C1S,C3,C4B,C5,C6,C7,CFB,CFH,CLU,F2,FN1,GIG25,GSN,HRG,IGLL1,ITIH4,KNG1,ORM1,ORM2,PF4,PGLYRP2,PPBP,SAA4,SERPINA1,SERPINC1,SERPINF2,SERPING1
GO:0080134	regulation of response to stress	31	1299	3.7e-17	ENSP00000205948,ENSP00000223642,ENSP00000226218,ENSP00000232003,ENSP00000233242,ENSP00000236850,ENSP00000245907,ENSP00000252486,ENSP00000254722,ENSP00000263413,ENSP00000265023,ENSP00000265132,ENSP00000265983,ENSP00000278407,ENSP00000308541,ENSP00000308938,ENSP00000315130,ENSP00000319464,ENSP00000321853,ENSP00000322061,ENSP00000323929,ENSP00000345179,ENSP00000345968,ENSP00000355627,ENSP00000356399…	A2M,AGT,AHSG,AMBP,APOA1,APOB,APOD,APOE,APOH,C1QC,C1S,C3,C4B,C5,C6,C7,CFB,CFH,CLU,CPN2,F2,HPX,HRG,KNG1,PGLYRP2,PLG,SERPINC1,SERPINF1,SERPINF2,SERPING1,VTN
GO:0006950	response to stress	44	3267	5.36e-17	ENSP00000205948,ENSP00000215727,ENSP00000223642,ENSP00000232003,ENSP00000236850,ENSP00000245907,ENSP00000252486,ENSP00000259396,ENSP00000263413,ENSP00000265023,ENSP00000266041,ENSP00000278222,ENSP00000278407,ENSP00000295897,ENSP00000296028,ENSP00000296029,ENSP00000308541,ENSP00000308938,ENSP00000315130,ENSP00000321853,ENSP00000322061,ENSP00000322421,ENSP00000323929,ENSP00000327431,ENSP00000329312…	A2M,AGT,AHSG,ALB,APOA1,APOA2,APOA4,APOD,APOE,APOH,C1QC,C1S,C3,C4B,C5,C6,C7,CFB,CFH,CLU,F2,FBLN1,FN1,GIG25,GSN,HBA1,HBB,HBG1,HRG,IGLL1,ITIH4,KNG1,ORM1,ORM2,PF4,PGLYRP2,PLG,PPBP,SAA4,SERPINA1,SERPINC1,SERPIND1,SERPINF2,SERPING1
GO:0002697	regulation of immune effector process	20	362	6.85e-17	ENSP00000223642,ENSP00000226218,ENSP00000236850,ENSP00000245907,ENSP00000263413,ENSP00000265983,ENSP00000278407,ENSP00000308541,ENSP00000315130,ENSP00000319464,ENSP00000322061,ENSP00000323929,ENSP00000345968,ENSP00000356399,ENSP00000356969,ENSP00000360522,ENSP00000363770,ENSP00000385035,ENSP00000415941,ENSP00000416561	A2M,APOA1,APOA2,C1QC,C1S,C3,C4B,C5,C6,C7,CFB,CFH,CLU,CPN2,F2,HPX,PGLYRP2,RBP4,SERPING1,VTN
GO:0006959	humoral immune response	18	252	6.85e-17	ENSP00000223642,ENSP00000232003,ENSP00000245907,ENSP00000263413,ENSP00000265023,ENSP00000278407,ENSP00000296028,ENSP00000296029,ENSP00000308541,ENSP00000315130,ENSP00000322061,ENSP00000329312,ENSP00000345968,ENSP00000356399,ENSP00000363770,ENSP00000385035,ENSP00000415941,ENSP00000416561	C1QC,C1S,C3,C4B,C5,C6,C7,CFB,CFH,CLU,F2,HRG,IGLL1,KNG1,PF4,PGLYRP2,PPBP,SERPING1
GO:0006956	complement activation	12	49	9.6e-17	ENSP00000223642,ENSP00000245907,ENSP00000263413,ENSP00000278407,ENSP00000315130,ENSP00000322061,ENSP00000329312,ENSP00000356399,ENSP00000363770,ENSP00000385035,ENSP00000415941,ENSP00000416561	C1QC,C1S,C3,C4B,C5,C6,C7,CFB,CFH,CLU,IGLL1,SERPING1
GO:0051246	regulation of protein metabolic process	40	2668	1.82e-16	ENSP00000215727,ENSP00000223642,ENSP00000226218,ENSP00000232003,ENSP00000236850,ENSP00000245907,ENSP00000252486,ENSP00000254722,ENSP00000263413,ENSP00000265023,ENSP00000265132,ENSP00000265983,ENSP00000266041,ENSP00000273283,ENSP00000278407,ENSP00000308541,ENSP00000315130,ENSP00000319464,ENSP00000321853,ENSP00000322061,ENSP00000323929,ENSP00000329374,ENSP00000331544,ENSP00000342850,ENSP00000345179…	A2M,AGT,AHSG,AMBP,APOA1,APOA2,APOD,APOE,C1QC,C1S,C3,C4B,C5,C6,C7,CFB,CFH,CLU,CPN2,F2,FBLN1,FN1,GIG25,GSN,HPX,HRG,ITIH1,ITIH2,ITIH3,ITIH4,KNG1,SERPINA1,SERPINA6,SERPINA7,SERPINC1,SERPIND1,SERPINF1,SERPINF2,SERPING1,VTN
GO:0031347	regulation of defense response	24	676	1.85e-16	ENSP00000223642,ENSP00000226218,ENSP00000233242,ENSP00000236850,ENSP00000245907,ENSP00000252486,ENSP00000254722,ENSP00000263413,ENSP00000265983,ENSP00000278407,ENSP00000308541,ENSP00000315130,ENSP00000319464,ENSP00000322061,ENSP00000323929,ENSP00000345179,ENSP00000345968,ENSP00000355627,ENSP00000356399,ENSP00000363770,ENSP00000385035,ENSP00000393887,ENSP00000415941,ENSP00000416561	A2M,AGT,AHSG,APOA1,APOB,APOD,APOE,C1QC,C1S,C3,C4B,C5,C6,C7,CFB,CFH,CLU,CPN2,F2,HPX,PGLYRP2,SERPINF1,SERPING1,VTN
GO:0032940	secretion by cell	27	959	2.3e-16	ENSP00000205948,ENSP00000232003,ENSP00000236850,ENSP00000237014,ENSP00000245907,ENSP00000259396,ENSP00000263100,ENSP00000265023,ENSP00000266041,ENSP00000278407,ENSP00000295897,ENSP00000296028,ENSP00000296029,ENSP00000308938,ENSP00000315130,ENSP00000321853,ENSP00000323929,ENSP00000333994,ENSP00000346839,ENSP00000355627,ENSP00000362924,ENSP00000376793,ENSP00000385834,ENSP00000393887,ENSP00000394936…	A1BG,A2M,AGT,AHSG,ALB,APOA1,APOH,C3,CLU,FN1,GIG25,GSN,HBB,HRG,ITIH3,ITIH4,KNG1,ORM1,ORM2,PF4,PLG,PPBP,SERPINA1,SERPINF2,SERPING1,TF,TTR
GO:0046903	secretion	28	1070	2.76e-16	ENSP00000205948,ENSP00000232003,ENSP00000236850,ENSP00000237014,ENSP00000245907,ENSP00000259396,ENSP00000263100,ENSP00000265023,ENSP00000266041,ENSP00000278407,ENSP00000295897,ENSP00000296028,ENSP00000296029,ENSP00000308938,ENSP00000315130,ENSP00000321853,ENSP00000323929,ENSP00000333994,ENSP00000346839,ENSP00000355627,ENSP00000356671,ENSP00000362924,ENSP00000376793,ENSP00000385834,ENSP00000393887…	A1BG,A2M,AGT,AHSG,ALB,APOA1,APOH,C3,CLU,FN1,GIG25,GSN,HBB,HRG,ITIH3,ITIH4,KNG1,ORM1,ORM2,PF4,PLG,PPBP,SERPINA1,SERPINC1,SERPINF2,SERPING1,TF,TTR
GO:0051248	negative regulation of protein metabolic process	28	1075	3.02e-16	ENSP00000215727,ENSP00000223642,ENSP00000226218,ENSP00000232003,ENSP00000245907,ENSP00000252486,ENSP00000254722,ENSP00000265023,ENSP00000265132,ENSP00000266041,ENSP00000273283,ENSP00000278407,ENSP00000308541,ENSP00000315130,ENSP00000321853,ENSP00000323929,ENSP00000329374,ENSP00000331544,ENSP00000342850,ENSP00000345179,ENSP00000351190,ENSP00000355627,ENSP00000356671,ENSP00000376793,ENSP00000393887…	A2M,AGT,AHSG,AMBP,APOD,APOE,C3,C4B,C5,CLU,F2,FBLN1,GIG25,HRG,ITIH1,ITIH2,ITIH3,ITIH4,KNG1,SERPINA1,SERPINA6,SERPINA7,SERPINC1,SERPIND1,SERPINF1,SERPINF2,SERPING1,VTN
GO:0051179	localization	52	5233	4.12e-16	ENSP00000205948,ENSP00000223642,ENSP00000226218,ENSP00000226355,ENSP00000227667,ENSP00000232003,ENSP00000233242,ENSP00000236850,ENSP00000237014,ENSP00000245907,ENSP00000252486,ENSP00000259396,ENSP00000263100,ENSP00000264613,ENSP00000265023,ENSP00000265132,ENSP00000265983,ENSP00000266041,ENSP00000278222,ENSP00000278407,ENSP00000292401,ENSP00000295897,ENSP00000296028,ENSP00000296029,ENSP00000308541…	A1BG,A2M,AFM,AGT,AHSG,ALB,AMBP,APOA1,APOA2,APOA4,APOB,APOC2,APOC3,APOD,APOE,APOH,APOM,AZGP1,C3,C4B,C5,CLU,CP,F2,FN1,GC,GIG25,GSN,HBA1,HBB,HBG1,HPX,HRG,IGLL1,ITIH3,ITIH4,KNG1,ORM1,ORM2,PF4,PLG,PPBP,RBP4,SAA4,SERPINA1,SERPINA7,SERPINC1,SERPINF2,SERPING1,TF,TTR,VTN
GO:0002682	regulation of immune system process	30	1391	1.86e-15	ENSP00000223642,ENSP00000226218,ENSP00000232003,ENSP00000233242,ENSP00000236850,ENSP00000245907,ENSP00000259396,ENSP00000263413,ENSP00000265132,ENSP00000265983,ENSP00000278407,ENSP00000296028,ENSP00000296029,ENSP00000308541,ENSP00000315130,ENSP00000319464,ENSP00000322061,ENSP00000323929,ENSP00000329312,ENSP00000345179,ENSP00000345968,ENSP00000356399,ENSP00000356969,ENSP00000360522,ENSP00000362924…	A2M,AMBP,APOA1,APOA2,APOB,APOD,C1QC,C1S,C3,C4B,C5,C6,C7,CFB,CFH,CLU,CPN2,F2,GSN,HPX,HRG,IGLL1,ORM1,ORM2,PF4,PGLYRP2,PPBP,RBP4,SERPING1,VTN
GO:0034369	plasma lipoprotein particle remodeling	10	27	1.88e-15	ENSP00000227667,ENSP00000233242,ENSP00000236850,ENSP00000252486,ENSP00000295897,ENSP00000350425,ENSP00000355627,ENSP00000356969,ENSP00000365081,ENSP00000466775	AGT,ALB,APOA1,APOA2,APOA4,APOB,APOC2,APOC3,APOE,APOM
GO:0050790	regulation of catalytic activity	36	2249	2.86e-15	ENSP00000205948,ENSP00000215727,ENSP00000223642,ENSP00000226218,ENSP00000227667,ENSP00000232003,ENSP00000236850,ENSP00000245907,ENSP00000252486,ENSP00000254722,ENSP00000265023,ENSP00000265132,ENSP00000266041,ENSP00000273283,ENSP00000278407,ENSP00000308541,ENSP00000315130,ENSP00000319464,ENSP00000321853,ENSP00000323929,ENSP00000329374,ENSP00000331544,ENSP00000342850,ENSP00000346839,ENSP00000350425…	A2M,AGT,AHSG,AMBP,APOA1,APOA2,APOA4,APOC2,APOC3,APOE,APOH,C3,C4B,C5,CLU,CPN2,F2,FBLN1,FN1,GIG25,GSN,HRG,ITIH1,ITIH2,ITIH3,ITIH4,KNG1,SERPINA1,SERPINA6,SERPINA7,SERPINC1,SERPIND1,SERPINF1,SERPINF2,SERPING1,VTN
GO:0002526	acute inflammatory response	12	73	4.75e-15	ENSP00000259396,ENSP00000266041,ENSP00000278222,ENSP00000308541,ENSP00000321853,ENSP00000346839,ENSP00000356671,ENSP00000356969,ENSP00000376793,ENSP00000393887,ENSP00000394936,ENSP00000416066	AHSG,APOA2,F2,FN1,GIG25,ITIH4,ORM1,ORM2,SAA4,SERPINA1,SERPINC1,SERPINF2
GO:0043062	extracellular structure organization	18	339	6.23e-15	ENSP00000226218,ENSP00000227667,ENSP00000233242,ENSP00000236850,ENSP00000237014,ENSP00000252486,ENSP00000266718,ENSP00000295897,ENSP00000308938,ENSP00000321853,ENSP00000323929,ENSP00000331544,ENSP00000346839,ENSP00000350425,ENSP00000355627,ENSP00000356969,ENSP00000365081,ENSP00000466775	A2M,AGT,ALB,APOA1,APOA2,APOA4,APOB,APOC2,APOC3,APOE,APOM,FBLN1,FN1,LUM,PLG,SERPINF2,TTR,VTN
GO:0032269	negative regulation of cellular protein metabolic process	26	1014	7.84e-15	ENSP00000215727,ENSP00000223642,ENSP00000226218,ENSP00000232003,ENSP00000245907,ENSP00000252486,ENSP00000254722,ENSP00000265023,ENSP00000265132,ENSP00000266041,ENSP00000273283,ENSP00000278407,ENSP00000308541,ENSP00000321853,ENSP00000323929,ENSP00000329374,ENSP00000331544,ENSP00000342850,ENSP00000351190,ENSP00000355627,ENSP00000356671,ENSP00000376793,ENSP00000393887,ENSP00000415769,ENSP00000415941…	A2M,AGT,AHSG,AMBP,APOE,C3,C4B,C5,F2,FBLN1,GIG25,HRG,ITIH1,ITIH2,ITIH3,ITIH4,KNG1,SERPINA1,SERPINA6,SERPINA7,SERPINC1,SERPIND1,SERPINF1,SERPINF2,SERPING1,VTN
GO:0006958	complement activation, classical pathway	10	34	1.12e-14	ENSP00000223642,ENSP00000245907,ENSP00000263413,ENSP00000278407,ENSP00000315130,ENSP00000322061,ENSP00000329312,ENSP00000363770,ENSP00000385035,ENSP00000415941	C1QC,C1S,C3,C4B,C5,C6,C7,CLU,IGLL1,SERPING1
GO:0006955	immune response	30	1560	3.25e-14	ENSP00000223642,ENSP00000226218,ENSP00000232003,ENSP00000237014,ENSP00000245907,ENSP00000259396,ENSP00000263100,ENSP00000263413,ENSP00000265023,ENSP00000278407,ENSP00000296028,ENSP00000296029,ENSP00000308541,ENSP00000315130,ENSP00000322061,ENSP00000329312,ENSP00000333994,ENSP00000345968,ENSP00000350425,ENSP00000356399,ENSP00000356671,ENSP00000362924,ENSP00000363770,ENSP00000376793,ENSP00000385035…	A1BG,AHSG,APOA4,C1QC,C1S,C3,C4B,C5,C6,C7,CFB,CFH,CLU,F2,GIG25,GSN,HBB,HRG,IGLL1,KNG1,ORM1,ORM2,PF4,PGLYRP2,PPBP,SERPINA1,SERPINC1,SERPING1,TTR,VTN
GO:0051241	negative regulation of multicellular organismal process	26	1098	4.65e-14	ENSP00000205948,ENSP00000226218,ENSP00000227667,ENSP00000232003,ENSP00000236850,ENSP00000252486,ENSP00000254722,ENSP00000259396,ENSP00000265023,ENSP00000278407,ENSP00000296029,ENSP00000308541,ENSP00000308938,ENSP00000321853,ENSP00000331544,ENSP00000345179,ENSP00000345968,ENSP00000346839,ENSP00000350425,ENSP00000355627,ENSP00000356969,ENSP00000360522,ENSP00000363770,ENSP00000365081,ENSP00000393887…	AGT,AHSG,APOA1,APOA2,APOA4,APOC2,APOC3,APOD,APOE,APOH,APOM,C1QC,F2,FBLN1,FN1,HRG,KNG1,ORM1,PF4,PGLYRP2,PLG,RBP4,SERPINF1,SERPINF2,SERPING1,VTN
GO:0065008	regulation of biological quality	42	3559	5.18e-14	ENSP00000205948,ENSP00000215727,ENSP00000226218,ENSP00000226355,ENSP00000227667,ENSP00000232003,ENSP00000233242,ENSP00000236850,ENSP00000237014,ENSP00000245907,ENSP00000252486,ENSP00000254722,ENSP00000264613,ENSP00000265023,ENSP00000265983,ENSP00000278407,ENSP00000295897,ENSP00000296029,ENSP00000308541,ENSP00000308938,ENSP00000315130,ENSP00000319464,ENSP00000321853,ENSP00000322061,ENSP00000323929…	A2M,AFM,AGT,ALB,APOA1,APOA2,APOA4,APOB,APOC2,APOC3,APOE,APOH,APOM,C3,C7,CLU,CP,CPN2,F2,FBLN1,FN1,GIG25,GSN,HBB,HBG1,HPX,HRG,KNG1,PF4,PLG,RBP4,SERPINA1,SERPINA6,SERPINA7,SERPINC1,SERPIND1,SERPINF1,SERPINF2,SERPING1,TF,TTR,VTN
GO:0002443	leukocyte mediated immunity	21	632	8.44e-14	ENSP00000223642,ENSP00000237014,ENSP00000245907,ENSP00000259396,ENSP00000263100,ENSP00000263413,ENSP00000278407,ENSP00000296028,ENSP00000308541,ENSP00000315130,ENSP00000322061,ENSP00000329312,ENSP00000333994,ENSP00000362924,ENSP00000363770,ENSP00000376793,ENSP00000385035,ENSP00000393887,ENSP00000394936,ENSP00000415941,ENSP00000416066	A1BG,AHSG,C1QC,C1S,C3,C4B,C5,C6,C7,CLU,F2,GIG25,GSN,HBB,IGLL1,ORM1,ORM2,PPBP,SERPINA1,SERPING1,TTR
GO:0006953	acute-phase response	10	45	1.11e-13	ENSP00000259396,ENSP00000266041,ENSP00000278222,ENSP00000308541,ENSP00000321853,ENSP00000346839,ENSP00000376793,ENSP00000393887,ENSP00000394936,ENSP00000416066	AHSG,F2,FN1,GIG25,ITIH4,ORM1,ORM2,SAA4,SERPINA1,SERPINF2
GO:0006954	inflammatory response	19	482	1.18e-13	ENSP00000223642,ENSP00000245907,ENSP00000259396,ENSP00000265023,ENSP00000266041,ENSP00000278222,ENSP00000296028,ENSP00000296029,ENSP00000308541,ENSP00000315130,ENSP00000321853,ENSP00000346839,ENSP00000356671,ENSP00000356969,ENSP00000376793,ENSP00000393887,ENSP00000394936,ENSP00000415941,ENSP00000416066	AHSG,APOA2,C3,C4B,C5,CLU,F2,FN1,GIG25,ITIH4,KNG1,ORM1,ORM2,PF4,PPBP,SAA4,SERPINA1,SERPINC1,SERPINF2
GO:0065009	regulation of molecular function	40	3322	2.17e-13	ENSP00000205948,ENSP00000215727,ENSP00000223642,ENSP00000226218,ENSP00000227667,ENSP00000232003,ENSP00000236850,ENSP00000237014,ENSP00000245907,ENSP00000252486,ENSP00000254722,ENSP00000265023,ENSP00000265132,ENSP00000266041,ENSP00000273283,ENSP00000278222,ENSP00000278407,ENSP00000296028,ENSP00000296029,ENSP00000308541,ENSP00000315130,ENSP00000319464,ENSP00000321853,ENSP00000323929,ENSP00000329374…	A2M,AGT,AHSG,AMBP,APOA1,APOA2,APOA4,APOC2,APOC3,APOE,APOH,C3,C4B,C5,CLU,CPN2,F2,FBLN1,FN1,GIG25,GSN,HRG,ITIH1,ITIH2,ITIH3,ITIH4,KNG1,PF4,PPBP,SAA4,SERPINA1,SERPINA6,SERPINA7,SERPINC1,SERPIND1,SERPINF1,SERPINF2,SERPING1,TTR,VTN
GO:0050776	regulation of immune response	23	873	3.25e-13	ENSP00000223642,ENSP00000226218,ENSP00000232003,ENSP00000233242,ENSP00000236850,ENSP00000245907,ENSP00000263413,ENSP00000265132,ENSP00000265983,ENSP00000278407,ENSP00000308541,ENSP00000315130,ENSP00000319464,ENSP00000322061,ENSP00000323929,ENSP00000329312,ENSP00000345968,ENSP00000356399,ENSP00000356969,ENSP00000363770,ENSP00000385035,ENSP00000415941,ENSP00000416561	A2M,AMBP,APOA1,APOA2,APOB,C1QC,C1S,C3,C4B,C5,C6,C7,CFB,CFH,CLU,CPN2,F2,HPX,HRG,IGLL1,PGLYRP2,SERPING1,VTN
GO:0034375	high-density lipoprotein particle remodeling	8	17	4.54e-13	ENSP00000227667,ENSP00000236850,ENSP00000252486,ENSP00000295897,ENSP00000350425,ENSP00000356969,ENSP00000365081,ENSP00000466775	ALB,APOA1,APOA2,APOA4,APOC2,APOC3,APOE,APOM
GO:0043691	reverse cholesterol transport	8	17	4.54e-13	ENSP00000227667,ENSP00000236850,ENSP00000252486,ENSP00000315130,ENSP00000350425,ENSP00000356969,ENSP00000365081,ENSP00000466775	APOA1,APOA2,APOA4,APOC2,APOC3,APOE,APOM,CLU
GO:0034371	chylomicron remodeling	7	8	8.75e-13	ENSP00000227667,ENSP00000233242,ENSP00000236850,ENSP00000252486,ENSP00000350425,ENSP00000356969,ENSP00000466775	APOA1,APOA2,APOA4,APOB,APOC2,APOC3,APOE
GO:0002252	immune effector process	23	927	1.05e-12	ENSP00000223642,ENSP00000237014,ENSP00000245907,ENSP00000259396,ENSP00000263100,ENSP00000263413,ENSP00000278407,ENSP00000296028,ENSP00000308541,ENSP00000315130,ENSP00000322061,ENSP00000329312,ENSP00000333994,ENSP00000356399,ENSP00000362924,ENSP00000363770,ENSP00000376793,ENSP00000385035,ENSP00000393887,ENSP00000394936,ENSP00000415941,ENSP00000416066,ENSP00000416561	A1BG,AHSG,C1QC,C1S,C3,C4B,C5,C6,C7,CFB,CFH,CLU,F2,GIG25,GSN,HBB,IGLL1,ORM1,ORM2,PPBP,SERPINA1,SERPING1,TTR
GO:0034378	chylomicron assembly	7	10	2.54e-12	ENSP00000227667,ENSP00000233242,ENSP00000236850,ENSP00000252486,ENSP00000350425,ENSP00000356969,ENSP00000466775	APOA1,APOA2,APOA4,APOB,APOC2,APOC3,APOE
GO:0048523	negative regulation of cellular process	44	4454	3.29e-12	ENSP00000205948,ENSP00000215727,ENSP00000223642,ENSP00000226218,ENSP00000227667,ENSP00000232003,ENSP00000236850,ENSP00000245907,ENSP00000252486,ENSP00000254722,ENSP00000265023,ENSP00000265132,ENSP00000266041,ENSP00000273283,ENSP00000278407,ENSP00000292401,ENSP00000295897,ENSP00000296029,ENSP00000308541,ENSP00000308938,ENSP00000315130,ENSP00000321853,ENSP00000323929,ENSP00000329374,ENSP00000331544…	A2M,AGT,AHSG,ALB,AMBP,APOA1,APOA2,APOA4,APOC2,APOC3,APOD,APOE,APOH,APOM,AZGP1,C1QC,C3,C4B,C5,CLU,F2,FBLN1,FN1,GIG25,GSN,HRG,ITIH1,ITIH2,ITIH3,ITIH4,KNG1,PF4,PGLYRP2,PLG,RBP4,SERPINA1,SERPINA6,SERPINA7,SERPINC1,SERPIND1,SERPINF1,SERPINF2,SERPING1,VTN
GO:0033344	cholesterol efflux	8	24	3.93e-12	ENSP00000227667,ENSP00000233242,ENSP00000236850,ENSP00000252486,ENSP00000350425,ENSP00000356969,ENSP00000365081,ENSP00000466775	APOA1,APOA2,APOA4,APOB,APOC2,APOC3,APOE,APOM
GO:0034377	plasma lipoprotein particle assembly	8	25	5.01e-12	ENSP00000227667,ENSP00000233242,ENSP00000236850,ENSP00000252486,ENSP00000350425,ENSP00000356969,ENSP00000365081,ENSP00000466775	APOA1,APOA2,APOA4,APOB,APOC2,APOC3,APOE,APOM
GO:0048583	regulation of response to stimulus	41	3882	5.81e-12	ENSP00000205948,ENSP00000223642,ENSP00000226218,ENSP00000227667,ENSP00000232003,ENSP00000233242,ENSP00000236850,ENSP00000237014,ENSP00000245907,ENSP00000252486,ENSP00000254722,ENSP00000263413,ENSP00000265023,ENSP00000265132,ENSP00000265983,ENSP00000278222,ENSP00000278407,ENSP00000296028,ENSP00000296029,ENSP00000308541,ENSP00000308938,ENSP00000315130,ENSP00000319464,ENSP00000321853,ENSP00000322061…	A2M,AGT,AHSG,AMBP,APOA1,APOA2,APOB,APOC3,APOD,APOE,APOH,C1QC,C1S,C3,C4B,C5,C6,C7,CFB,CFH,CLU,CPN2,F2,FBLN1,FN1,GSN,HPX,HRG,IGLL1,KNG1,PF4,PGLYRP2,PLG,PPBP,SAA4,SERPINC1,SERPINF1,SERPINF2,SERPING1,TTR,VTN
GO:0030195	negative regulation of blood coagulation	9	48	8.54e-12	ENSP00000205948,ENSP00000226218,ENSP00000232003,ENSP00000252486,ENSP00000265023,ENSP00000278407,ENSP00000308541,ENSP00000308938,ENSP00000321853	APOE,APOH,F2,HRG,KNG1,PLG,SERPINF2,SERPING1,VTN
GO:0050896	response to stimulus	56	7824	8.76e-12	ENSP00000205948,ENSP00000215727,ENSP00000223642,ENSP00000226218,ENSP00000227667,ENSP00000232003,ENSP00000233242,ENSP00000236850,ENSP00000237014,ENSP00000245907,ENSP00000252486,ENSP00000254722,ENSP00000259396,ENSP00000263100,ENSP00000263413,ENSP00000265023,ENSP00000266041,ENSP00000266718,ENSP00000278222,ENSP00000278407,ENSP00000292401,ENSP00000295897,ENSP00000296028,ENSP00000296029,ENSP00000308541…	A1BG,A2M,AGT,AHSG,ALB,APOA1,APOA2,APOA4,APOB,APOC2,APOC3,APOD,APOE,APOH,APOM,AZGP1,C1QC,C1S,C3,C4B,C5,C6,C7,CFB,CFH,CLU,F2,FBLN1,FN1,GIG25,GSN,HBA1,HBB,HBG1,HRG,IGLL1,ITIH4,KNG1,LUM,ORM1,ORM2,PF4,PGLYRP2,PLG,PPBP,RBP4,SAA4,SERPINA1,SERPINC1,SERPIND1,SERPINF1,SERPINF2,SERPING1,TF,TTR,VTN
GO:0042060	wound healing	17	461	8.88e-12	ENSP00000205948,ENSP00000215727,ENSP00000232003,ENSP00000265023,ENSP00000278407,ENSP00000296029,ENSP00000308541,ENSP00000308938,ENSP00000323929,ENSP00000327431,ENSP00000331544,ENSP00000333994,ENSP00000345179,ENSP00000346839,ENSP00000356671,ENSP00000362924,ENSP00000416066	A2M,APOD,APOH,F2,FBLN1,FN1,GSN,HBB,HBG1,HRG,KNG1,PF4,PLG,SERPINA1,SERPINC1,SERPIND1,SERPING1
GO:0009611	response to wounding	18	547	9.85e-12	ENSP00000205948,ENSP00000215727,ENSP00000232003,ENSP00000236850,ENSP00000265023,ENSP00000278407,ENSP00000296029,ENSP00000308541,ENSP00000308938,ENSP00000323929,ENSP00000327431,ENSP00000331544,ENSP00000333994,ENSP00000345179,ENSP00000346839,ENSP00000356671,ENSP00000362924,ENSP00000416066	A2M,APOA1,APOD,APOH,F2,FBLN1,FN1,GSN,HBB,HBG1,HRG,KNG1,PF4,PLG,SERPINA1,SERPINC1,SERPIND1,SERPING1
GO:0030193	regulation of blood coagulation	10	77	9.85e-12	ENSP00000205948,ENSP00000226218,ENSP00000232003,ENSP00000252486,ENSP00000265023,ENSP00000278407,ENSP00000308541,ENSP00000308938,ENSP00000321853,ENSP00000356671	APOE,APOH,F2,HRG,KNG1,PLG,SERPINC1,SERPINF2,SERPING1,VTN
GO:0050878	regulation of body fluid levels	17	483	1.67e-11	ENSP00000205948,ENSP00000215727,ENSP00000226218,ENSP00000232003,ENSP00000252486,ENSP00000265023,ENSP00000278407,ENSP00000296029,ENSP00000308541,ENSP00000308938,ENSP00000321853,ENSP00000323929,ENSP00000327431,ENSP00000331544,ENSP00000333994,ENSP00000356671,ENSP00000416066	A2M,APOE,APOH,F2,FBLN1,HBB,HBG1,HRG,KNG1,PF4,PLG,SERPINA1,SERPINC1,SERPIND1,SERPINF2,SERPING1,VTN
GO:0030301	cholesterol transport	9	54	1.91e-11	ENSP00000227667,ENSP00000233242,ENSP00000236850,ENSP00000252486,ENSP00000315130,ENSP00000350425,ENSP00000356969,ENSP00000365081,ENSP00000466775	APOA1,APOA2,APOA4,APOB,APOC2,APOC3,APOE,APOM,CLU
GO:0048519	negative regulation of biological process	45	4953	2.14e-11	ENSP00000205948,ENSP00000215727,ENSP00000223642,ENSP00000226218,ENSP00000227667,ENSP00000232003,ENSP00000236850,ENSP00000245907,ENSP00000252486,ENSP00000254722,ENSP00000259396,ENSP00000265023,ENSP00000265132,ENSP00000266041,ENSP00000273283,ENSP00000278407,ENSP00000292401,ENSP00000295897,ENSP00000296029,ENSP00000308541,ENSP00000308938,ENSP00000315130,ENSP00000321853,ENSP00000323929,ENSP00000329374…	A2M,AGT,AHSG,ALB,AMBP,APOA1,APOA2,APOA4,APOC2,APOC3,APOD,APOE,APOH,APOM,AZGP1,C1QC,C3,C4B,C5,CLU,F2,FBLN1,FN1,GIG25,GSN,HRG,ITIH1,ITIH2,ITIH3,ITIH4,KNG1,ORM1,PF4,PGLYRP2,PLG,RBP4,SERPINA1,SERPINA6,SERPINA7,SERPINC1,SERPIND1,SERPINF1,SERPINF2,SERPING1,VTN
GO:0002376	immune system process	32	2370	2.31e-11	ENSP00000223642,ENSP00000226218,ENSP00000232003,ENSP00000233242,ENSP00000237014,ENSP00000245907,ENSP00000259396,ENSP00000263100,ENSP00000263413,ENSP00000265023,ENSP00000278407,ENSP00000296028,ENSP00000296029,ENSP00000308541,ENSP00000315130,ENSP00000322061,ENSP00000329312,ENSP00000333994,ENSP00000345968,ENSP00000346839,ENSP00000350425,ENSP00000356399,ENSP00000356671,ENSP00000362924,ENSP00000363770…	A1BG,AHSG,APOA4,APOB,C1QC,C1S,C3,C4B,C5,C6,C7,CFB,CFH,CLU,F2,FN1,GIG25,GSN,HBB,HRG,IGLL1,KNG1,ORM1,ORM2,PF4,PGLYRP2,PPBP,SERPINA1,SERPINC1,SERPING1,TTR,VTN
GO:0001523	retinoid metabolic process	10	87	2.66e-11	ENSP00000227667,ENSP00000233242,ENSP00000236850,ENSP00000237014,ENSP00000252486,ENSP00000350425,ENSP00000356969,ENSP00000360522,ENSP00000365081,ENSP00000466775	APOA1,APOA2,APOA4,APOB,APOC2,APOC3,APOE,APOM,RBP4,TTR
GO:0007596	blood coagulation	14	288	3.59e-11	ENSP00000205948,ENSP00000215727,ENSP00000232003,ENSP00000265023,ENSP00000278407,ENSP00000296029,ENSP00000308541,ENSP00000308938,ENSP00000323929,ENSP00000327431,ENSP00000331544,ENSP00000333994,ENSP00000356671,ENSP00000416066	A2M,APOH,F2,FBLN1,HBB,HBG1,HRG,KNG1,PF4,PLG,SERPINA1,SERPINC1,SERPIND1,SERPING1
GO:0065007	biological regulation	65	11740	3.7e-11	ENSP00000205948,ENSP00000215727,ENSP00000223642,ENSP00000226218,ENSP00000226355,ENSP00000227667,ENSP00000232003,ENSP00000233242,ENSP00000236850,ENSP00000237014,ENSP00000245907,ENSP00000252486,ENSP00000254722,ENSP00000259396,ENSP00000263413,ENSP00000264613,ENSP00000265023,ENSP00000265132,ENSP00000265983,ENSP00000266041,ENSP00000266718,ENSP00000273283,ENSP00000278222,ENSP00000278407,ENSP00000292401…	A2M,AFM,AGT,AHSG,ALB,AMBP,APOA1,APOA2,APOA4,APOB,APOC2,APOC3,APOD,APOE,APOH,APOM,AZGP1,C1QC,C1S,C3,C4B,C5,C6,C7,CFB,CFH,CLU,CP,CPN2,F2,FBLN1,FN1,GIG25,GSN,HBA1,HBB,HBG1,HPX,HRG,IGLL1,ITIH1,ITIH2,ITIH3,ITIH4,KNG1,LUM,ORM1,ORM2,PF4,PGLYRP2,PLG,PPBP,RBP4,SAA4,SERPINA1,SERPINA6,SERPINA7,SERPINC1,SERPIND1,SERPINF1,SERPINF2,SERPING1,TF,TTR,VTN
GO:0043687	post-translational protein modification	15	365	4.95e-11	ENSP00000215727,ENSP00000233242,ENSP00000236850,ENSP00000245907,ENSP00000252486,ENSP00000264613,ENSP00000265023,ENSP00000295897,ENSP00000346839,ENSP00000351190,ENSP00000356671,ENSP00000356969,ENSP00000385834,ENSP00000393887,ENSP00000416066	AHSG,ALB,APOA1,APOA2,APOB,APOE,C3,CP,FN1,ITIH2,KNG1,SERPINA1,SERPINC1,SERPIND1,TF
GO:0032268	regulation of cellular protein metabolic process	32	2486	7.59e-11	ENSP00000215727,ENSP00000223642,ENSP00000226218,ENSP00000232003,ENSP00000236850,ENSP00000245907,ENSP00000252486,ENSP00000254722,ENSP00000263413,ENSP00000265023,ENSP00000265132,ENSP00000265983,ENSP00000266041,ENSP00000273283,ENSP00000278407,ENSP00000308541,ENSP00000315130,ENSP00000321853,ENSP00000323929,ENSP00000329374,ENSP00000331544,ENSP00000342850,ENSP00000346839,ENSP00000351190,ENSP00000355627…	A2M,AGT,AHSG,AMBP,APOA1,APOE,C3,C4B,C5,C6,CLU,F2,FBLN1,FN1,GIG25,GSN,HPX,HRG,ITIH1,ITIH2,ITIH3,ITIH4,KNG1,SERPINA1,SERPINA6,SERPINA7,SERPINC1,SERPIND1,SERPINF1,SERPINF2,SERPING1,VTN
GO:1901564	organonitrogen compound metabolic process	45	5284	2.06e-10	ENSP00000205948,ENSP00000215727,ENSP00000223642,ENSP00000227667,ENSP00000233242,ENSP00000236850,ENSP00000237014,ENSP00000245907,ENSP00000252486,ENSP00000263413,ENSP00000264613,ENSP00000265023,ENSP00000265132,ENSP00000265983,ENSP00000266041,ENSP00000266718,ENSP00000273283,ENSP00000278407,ENSP00000295897,ENSP00000308541,ENSP00000308938,ENSP00000315130,ENSP00000319464,ENSP00000322061,ENSP00000323929…	A2M,AGT,AHSG,ALB,AMBP,APOA1,APOA2,APOA4,APOB,APOC3,APOE,APOH,APOM,C1QC,C1S,C3,C4B,C5,C6,C7,CFB,CFH,CLU,CP,CPN2,F2,FBLN1,FN1,GSN,HPX,IGLL1,ITIH1,ITIH2,ITIH3,ITIH4,KNG1,LUM,PGLYRP2,PLG,SERPINA1,SERPINC1,SERPIND1,SERPING1,TF,TTR
GO:0051239	regulation of multicellular organismal process	33	2788	2.7e-10	ENSP00000205948,ENSP00000223642,ENSP00000226218,ENSP00000227667,ENSP00000232003,ENSP00000236850,ENSP00000245907,ENSP00000252486,ENSP00000254722,ENSP00000259396,ENSP00000263413,ENSP00000265023,ENSP00000266718,ENSP00000278407,ENSP00000296029,ENSP00000308541,ENSP00000308938,ENSP00000315130,ENSP00000321853,ENSP00000331544,ENSP00000345179,ENSP00000345968,ENSP00000346839,ENSP00000350425,ENSP00000355627…	AGT,AHSG,APOA1,APOA2,APOA4,APOC2,APOC3,APOD,APOE,APOH,APOM,C1QC,C3,C5,C6,CLU,F2,FBLN1,FN1,HRG,KNG1,LUM,ORM1,ORM2,PF4,PGLYRP2,PLG,RBP4,SERPINC1,SERPINF1,SERPINF2,SERPING1,VTN
GO:0019538	protein metabolic process	40	4197	3.22e-10	ENSP00000205948,ENSP00000215727,ENSP00000223642,ENSP00000227667,ENSP00000233242,ENSP00000236850,ENSP00000237014,ENSP00000245907,ENSP00000252486,ENSP00000263413,ENSP00000264613,ENSP00000265023,ENSP00000265132,ENSP00000265983,ENSP00000278407,ENSP00000295897,ENSP00000308541,ENSP00000308938,ENSP00000315130,ENSP00000319464,ENSP00000322061,ENSP00000323929,ENSP00000329312,ENSP00000331544,ENSP00000346839…	A2M,AGT,AHSG,ALB,AMBP,APOA1,APOA2,APOA4,APOB,APOC3,APOE,APOH,APOM,C1QC,C1S,C3,C4B,C5,C6,C7,CFB,CFH,CLU,CP,CPN2,F2,FBLN1,FN1,GSN,HPX,IGLL1,ITIH2,KNG1,PLG,SERPINA1,SERPINC1,SERPIND1,SERPING1,TF,TTR
GO:0032102	negative regulation of response to external stimulus	13	281	3.84e-10	ENSP00000205948,ENSP00000223642,ENSP00000226218,ENSP00000232003,ENSP00000236850,ENSP00000252486,ENSP00000254722,ENSP00000265023,ENSP00000278407,ENSP00000308541,ENSP00000308938,ENSP00000321853,ENSP00000345179	APOA1,APOD,APOE,APOH,C5,F2,HRG,KNG1,PLG,SERPINF1,SERPINF2,SERPING1,VTN
GO:0033700	phospholipid efflux	6	12	4.77e-10	ENSP00000227667,ENSP00000236850,ENSP00000252486,ENSP00000350425,ENSP00000356969,ENSP00000466775	APOA1,APOA2,APOA4,APOC2,APOC3,APOE
GO:0009892	negative regulation of metabolic process	32	2762	1.1e-09	ENSP00000215727,ENSP00000223642,ENSP00000226218,ENSP00000227667,ENSP00000232003,ENSP00000245907,ENSP00000252486,ENSP00000254722,ENSP00000265023,ENSP00000265132,ENSP00000266041,ENSP00000273283,ENSP00000278407,ENSP00000296029,ENSP00000308541,ENSP00000315130,ENSP00000321853,ENSP00000323929,ENSP00000329374,ENSP00000331544,ENSP00000342850,ENSP00000345179,ENSP00000351190,ENSP00000355627,ENSP00000356671…	A2M,AGT,AHSG,AMBP,APOA2,APOC2,APOC3,APOD,APOE,C3,C4B,C5,CLU,F2,FBLN1,GIG25,HRG,ITIH1,ITIH2,ITIH3,ITIH4,KNG1,PF4,SERPINA1,SERPINA6,SERPINA7,SERPINC1,SERPIND1,SERPINF1,SERPINF2,SERPING1,VTN
GO:0015850	organic hydroxy compound transport	10	134	1.14e-09	ENSP00000227667,ENSP00000233242,ENSP00000236850,ENSP00000252486,ENSP00000315130,ENSP00000350425,ENSP00000356969,ENSP00000360522,ENSP00000365081,ENSP00000466775	APOA1,APOA2,APOA4,APOB,APOC2,APOC3,APOE,APOM,CLU,RBP4
GO:0002253	activation of immune response	14	393	1.55e-09	ENSP00000223642,ENSP00000233242,ENSP00000245907,ENSP00000263413,ENSP00000278407,ENSP00000315130,ENSP00000322061,ENSP00000329312,ENSP00000345968,ENSP00000356399,ENSP00000363770,ENSP00000385035,ENSP00000415941,ENSP00000416561	APOB,C1QC,C1S,C3,C4B,C5,C6,C7,CFB,CFH,CLU,IGLL1,PGLYRP2,SERPING1
GO:0002684	positive regulation of immune system process	19	882	1.82e-09	ENSP00000223642,ENSP00000232003,ENSP00000233242,ENSP00000245907,ENSP00000263413,ENSP00000265983,ENSP00000278407,ENSP00000296028,ENSP00000296029,ENSP00000315130,ENSP00000322061,ENSP00000329312,ENSP00000345968,ENSP00000356399,ENSP00000360522,ENSP00000363770,ENSP00000385035,ENSP00000415941,ENSP00000416561	APOB,C1QC,C1S,C3,C4B,C5,C6,C7,CFB,CFH,CLU,HPX,HRG,IGLL1,PF4,PGLYRP2,PPBP,RBP4,SERPING1
GO:0050789	regulation of biological process	62	11116	1.99e-09	ENSP00000205948,ENSP00000215727,ENSP00000223642,ENSP00000226218,ENSP00000227667,ENSP00000232003,ENSP00000233242,ENSP00000236850,ENSP00000237014,ENSP00000245907,ENSP00000252486,ENSP00000254722,ENSP00000259396,ENSP00000263413,ENSP00000265023,ENSP00000265132,ENSP00000265983,ENSP00000266041,ENSP00000266718,ENSP00000273283,ENSP00000278222,ENSP00000278407,ENSP00000292401,ENSP00000295897,ENSP00000296028…	A2M,AGT,AHSG,ALB,AMBP,APOA1,APOA2,APOA4,APOB,APOC2,APOC3,APOD,APOE,APOH,APOM,AZGP1,C1QC,C1S,C3,C4B,C5,C6,C7,CFB,CFH,CLU,CPN2,F2,FBLN1,FN1,GIG25,GSN,HBA1,HBB,HPX,HRG,IGLL1,ITIH1,ITIH2,ITIH3,ITIH4,KNG1,LUM,ORM1,ORM2,PF4,PGLYRP2,PLG,PPBP,RBP4,SAA4,SERPINA1,SERPINA6,SERPINA7,SERPINC1,SERPIND1,SERPINF1,SERPINF2,SERPING1,TF,TTR,VTN
GO:0050778	positive regulation of immune response	16	589	2.73e-09	ENSP00000223642,ENSP00000232003,ENSP00000233242,ENSP00000245907,ENSP00000263413,ENSP00000265983,ENSP00000278407,ENSP00000315130,ENSP00000322061,ENSP00000329312,ENSP00000345968,ENSP00000356399,ENSP00000363770,ENSP00000385035,ENSP00000415941,ENSP00000416561	APOB,C1QC,C1S,C3,C4B,C5,C6,C7,CFB,CFH,CLU,HPX,HRG,IGLL1,PGLYRP2,SERPING1
GO:0080090	regulation of primary metabolic process	46	5982	3.28e-09	ENSP00000215727,ENSP00000223642,ENSP00000226218,ENSP00000227667,ENSP00000232003,ENSP00000233242,ENSP00000236850,ENSP00000245907,ENSP00000252486,ENSP00000254722,ENSP00000263413,ENSP00000265023,ENSP00000265132,ENSP00000265983,ENSP00000266041,ENSP00000266718,ENSP00000273283,ENSP00000278407,ENSP00000296029,ENSP00000308541,ENSP00000315130,ENSP00000319464,ENSP00000321853,ENSP00000322061,ENSP00000323929…	A2M,AGT,AHSG,AMBP,APOA1,APOA2,APOA4,APOB,APOC2,APOC3,APOD,APOE,C1QC,C1S,C3,C4B,C5,C6,C7,CFB,CFH,CLU,CPN2,F2,FBLN1,FN1,GIG25,GSN,HPX,HRG,ITIH1,ITIH2,ITIH3,ITIH4,KNG1,LUM,PF4,SERPINA1,SERPINA6,SERPINA7,SERPINC1,SERPIND1,SERPINF1,SERPINF2,SERPING1,VTN
GO:0006869	lipid transport	12	272	3.68e-09	ENSP00000205948,ENSP00000227667,ENSP00000233242,ENSP00000236850,ENSP00000252486,ENSP00000315130,ENSP00000345179,ENSP00000350425,ENSP00000356969,ENSP00000360522,ENSP00000365081,ENSP00000466775	APOA1,APOA2,APOA4,APOB,APOC2,APOC3,APOD,APOE,APOH,APOM,CLU,RBP4
GO:0034381	plasma lipoprotein particle clearance	7	40	4.09e-09	ENSP00000227667,ENSP00000233242,ENSP00000236850,ENSP00000252486,ENSP00000356969,ENSP00000365081,ENSP00000466775	APOA1,APOA2,APOB,APOC2,APOC3,APOE,APOM
GO:0042632	cholesterol homeostasis	8	71	4.74e-09	ENSP00000227667,ENSP00000233242,ENSP00000236850,ENSP00000252486,ENSP00000350425,ENSP00000356969,ENSP00000365081,ENSP00000466775	APOA1,APOA2,APOA4,APOB,APOC2,APOC3,APOE,APOM
GO:0001817	regulation of cytokine production	16	615	4.76e-09	ENSP00000223642,ENSP00000236850,ENSP00000245907,ENSP00000259396,ENSP00000266718,ENSP00000296029,ENSP00000308541,ENSP00000315130,ENSP00000321853,ENSP00000331544,ENSP00000345179,ENSP00000345968,ENSP00000346839,ENSP00000355627,ENSP00000356969,ENSP00000394936	AGT,APOA1,APOA2,APOD,C3,C5,CLU,F2,FBLN1,FN1,LUM,ORM1,ORM2,PF4,PGLYRP2,SERPINF2
GO:0031324	negative regulation of cellular metabolic process	29	2463	9.05e-09	ENSP00000215727,ENSP00000223642,ENSP00000226218,ENSP00000227667,ENSP00000232003,ENSP00000245907,ENSP00000252486,ENSP00000254722,ENSP00000265023,ENSP00000265132,ENSP00000266041,ENSP00000273283,ENSP00000278407,ENSP00000308541,ENSP00000315130,ENSP00000321853,ENSP00000323929,ENSP00000329374,ENSP00000331544,ENSP00000342850,ENSP00000345179,ENSP00000351190,ENSP00000355627,ENSP00000356671,ENSP00000376793…	A2M,AGT,AHSG,AMBP,APOC3,APOD,APOE,C3,C4B,C5,CLU,F2,FBLN1,GIG25,HRG,ITIH1,ITIH2,ITIH3,ITIH4,KNG1,SERPINA1,SERPINA6,SERPINA7,SERPINC1,SERPIND1,SERPINF1,SERPINF2,SERPING1,VTN
GO:0010873	positive regulation of cholesterol esterification	5	9	1.36e-08	ENSP00000236850,ENSP00000252486,ENSP00000350425,ENSP00000355627,ENSP00000356969	AGT,APOA1,APOA2,APOA4,APOE
GO:0034384	high-density lipoprotein particle clearance	5	9	1.36e-08	ENSP00000236850,ENSP00000252486,ENSP00000356969,ENSP00000365081,ENSP00000466775	APOA1,APOA2,APOC2,APOE,APOM
GO:0019222	regulation of metabolic process	47	6516	1.47e-08	ENSP00000215727,ENSP00000223642,ENSP00000226218,ENSP00000227667,ENSP00000232003,ENSP00000233242,ENSP00000236850,ENSP00000245907,ENSP00000252486,ENSP00000254722,ENSP00000263413,ENSP00000265023,ENSP00000265132,ENSP00000265983,ENSP00000266041,ENSP00000266718,ENSP00000273283,ENSP00000278407,ENSP00000296029,ENSP00000308541,ENSP00000315130,ENSP00000319464,ENSP00000321853,ENSP00000322061,ENSP00000323929…	A2M,AGT,AHSG,AMBP,APOA1,APOA2,APOA4,APOB,APOC2,APOC3,APOD,APOE,C1QC,C1S,C3,C4B,C5,C6,C7,CFB,CFH,CLU,CPN2,F2,FBLN1,FN1,GIG25,GSN,HBB,HPX,HRG,ITIH1,ITIH2,ITIH3,ITIH4,KNG1,LUM,PF4,SERPINA1,SERPINA6,SERPINA7,SERPINC1,SERPIND1,SERPINF1,SERPINF2,SERPING1,VTN
GO:0032879	regulation of localization	29	2524	1.55e-08	ENSP00000205948,ENSP00000223642,ENSP00000226218,ENSP00000227667,ENSP00000232003,ENSP00000233242,ENSP00000236850,ENSP00000245907,ENSP00000252486,ENSP00000254722,ENSP00000259396,ENSP00000296028,ENSP00000296029,ENSP00000308541,ENSP00000308938,ENSP00000315130,ENSP00000331544,ENSP00000345179,ENSP00000346839,ENSP00000350425,ENSP00000355627,ENSP00000356969,ENSP00000360522,ENSP00000362924,ENSP00000385834…	AGT,AHSG,APOA1,APOA2,APOA4,APOB,APOC2,APOC3,APOD,APOE,APOH,C3,C4B,C5,CLU,F2,FBLN1,FN1,GSN,HRG,ORM1,ORM2,PF4,PLG,PPBP,RBP4,SERPINF1,TF,VTN
GO:1905952	regulation of lipid localization	9	129	1.65e-08	ENSP00000227667,ENSP00000233242,ENSP00000236850,ENSP00000245907,ENSP00000252486,ENSP00000350425,ENSP00000355627,ENSP00000356969,ENSP00000466775	AGT,APOA1,APOA2,APOA4,APOB,APOC2,APOC3,APOE,C3
GO:0051918	negative regulation of fibrinolysis	5	10	1.95e-08	ENSP00000205948,ENSP00000232003,ENSP00000308541,ENSP00000308938,ENSP00000321853	APOH,F2,HRG,PLG,SERPINF2
GO:0010605	negative regulation of macromolecule metabolic process	29	2558	2.06e-08	ENSP00000215727,ENSP00000223642,ENSP00000226218,ENSP00000232003,ENSP00000245907,ENSP00000252486,ENSP00000254722,ENSP00000265023,ENSP00000265132,ENSP00000266041,ENSP00000273283,ENSP00000278407,ENSP00000296029,ENSP00000308541,ENSP00000315130,ENSP00000321853,ENSP00000323929,ENSP00000329374,ENSP00000331544,ENSP00000342850,ENSP00000345179,ENSP00000351190,ENSP00000355627,ENSP00000356671,ENSP00000376793…	A2M,AGT,AHSG,AMBP,APOD,APOE,C3,C4B,C5,CLU,F2,FBLN1,GIG25,HRG,ITIH1,ITIH2,ITIH3,ITIH4,KNG1,PF4,SERPINA1,SERPINA6,SERPINA7,SERPINC1,SERPIND1,SERPINF1,SERPINF2,SERPING1,VTN
GO:0072378	blood coagulation, fibrin clot formation	6	27	2.14e-08	ENSP00000205948,ENSP00000265023,ENSP00000278407,ENSP00000308541,ENSP00000323929,ENSP00000331544	A2M,APOH,F2,FBLN1,KNG1,SERPING1
GO:0048584	positive regulation of response to stimulus	26	2054	2.24e-08	ENSP00000205948,ENSP00000223642,ENSP00000226218,ENSP00000232003,ENSP00000233242,ENSP00000236850,ENSP00000245907,ENSP00000263413,ENSP00000265983,ENSP00000278407,ENSP00000296028,ENSP00000296029,ENSP00000308541,ENSP00000308938,ENSP00000315130,ENSP00000321853,ENSP00000322061,ENSP00000329312,ENSP00000345968,ENSP00000355627,ENSP00000356399,ENSP00000362924,ENSP00000363770,ENSP00000385035,ENSP00000415941…	AGT,APOA1,APOB,APOH,C1QC,C1S,C3,C4B,C5,C6,C7,CFB,CFH,CLU,F2,GSN,HPX,HRG,IGLL1,PF4,PGLYRP2,PLG,PPBP,SERPINF2,SERPING1,VTN
GO:0006897	endocytosis	14	510	3.39e-08	ENSP00000226218,ENSP00000233242,ENSP00000236850,ENSP00000245907,ENSP00000252486,ENSP00000265132,ENSP00000265983,ENSP00000295897,ENSP00000322421,ENSP00000329312,ENSP00000333994,ENSP00000362924,ENSP00000393887,ENSP00000415941	AHSG,ALB,AMBP,APOA1,APOB,APOE,C3,C4B,GSN,HBA1,HBB,HPX,IGLL1,VTN
GO:0048585	negative regulation of response to stimulus	22	1483	3.75e-08	ENSP00000205948,ENSP00000223642,ENSP00000226218,ENSP00000232003,ENSP00000236850,ENSP00000252486,ENSP00000254722,ENSP00000265023,ENSP00000265132,ENSP00000278407,ENSP00000296029,ENSP00000308541,ENSP00000308938,ENSP00000315130,ENSP00000321853,ENSP00000323929,ENSP00000331544,ENSP00000345179,ENSP00000345968,ENSP00000355627,ENSP00000356969,ENSP00000393887	A2M,AGT,AHSG,AMBP,APOA1,APOA2,APOD,APOE,APOH,C5,CLU,F2,FBLN1,HRG,KNG1,PF4,PGLYRP2,PLG,SERPINF1,SERPINF2,SERPING1,VTN
GO:0019835	cytolysis	6	32	5.07e-08	ENSP00000223642,ENSP00000232003,ENSP00000263413,ENSP00000295897,ENSP00000308541,ENSP00000322061	ALB,C5,C6,C7,F2,HRG
GO:0006957	complement activation, alternative pathway	5	13	5.2e-08	ENSP00000223642,ENSP00000245907,ENSP00000322061,ENSP00000356399,ENSP00000416561	C3,C5,C7,CFB,CFH
GO:0034380	high-density lipoprotein particle assembly	5	13	5.2e-08	ENSP00000236850,ENSP00000252486,ENSP00000350425,ENSP00000356969,ENSP00000365081	APOA1,APOA2,APOA4,APOE,APOM
GO:0048518	positive regulation of biological process	42	5459	5.25e-08	ENSP00000205948,ENSP00000223642,ENSP00000226218,ENSP00000232003,ENSP00000233242,ENSP00000236850,ENSP00000245907,ENSP00000252486,ENSP00000254722,ENSP00000259396,ENSP00000263413,ENSP00000265023,ENSP00000265983,ENSP00000266718,ENSP00000278407,ENSP00000296028,ENSP00000296029,ENSP00000308541,ENSP00000308938,ENSP00000315130,ENSP00000321853,ENSP00000322061,ENSP00000322421,ENSP00000329312,ENSP00000331544…	AGT,AHSG,APOA1,APOA2,APOA4,APOB,APOC2,APOE,APOH,C1QC,C1S,C3,C4B,C5,C6,C7,CFB,CFH,CLU,F2,FBLN1,FN1,GSN,HBA1,HBB,HPX,HRG,IGLL1,KNG1,LUM,ORM1,ORM2,PF4,PGLYRP2,PLG,PPBP,RBP4,SERPINF1,SERPINF2,SERPING1,TF,VTN
GO:0090207	regulation of triglyceride metabolic process	6	34	6.81e-08	ENSP00000227667,ENSP00000236850,ENSP00000245907,ENSP00000252486,ENSP00000350425,ENSP00000466775	APOA1,APOA4,APOC2,APOC3,APOE,C3
GO:0019216	regulation of lipid metabolic process	12	373	9.44e-08	ENSP00000227667,ENSP00000233242,ENSP00000236850,ENSP00000245907,ENSP00000252486,ENSP00000308541,ENSP00000345179,ENSP00000350425,ENSP00000355627,ENSP00000356969,ENSP00000376793,ENSP00000466775	AGT,APOA1,APOA2,APOA4,APOB,APOC2,APOC3,APOD,APOE,C3,F2,GIG25
GO:0051171	regulation of nitrogen compound metabolic process	43	5827	1.01e-07	ENSP00000215727,ENSP00000223642,ENSP00000226218,ENSP00000232003,ENSP00000236850,ENSP00000245907,ENSP00000252486,ENSP00000254722,ENSP00000263413,ENSP00000265023,ENSP00000265132,ENSP00000265983,ENSP00000266041,ENSP00000266718,ENSP00000273283,ENSP00000278407,ENSP00000296029,ENSP00000308541,ENSP00000315130,ENSP00000319464,ENSP00000321853,ENSP00000322061,ENSP00000323929,ENSP00000329374,ENSP00000331544…	A2M,AGT,AHSG,AMBP,APOA1,APOA2,APOD,APOE,C1QC,C1S,C3,C4B,C5,C6,C7,CFB,CFH,CLU,CPN2,F2,FBLN1,FN1,GIG25,GSN,HBB,HPX,HRG,ITIH1,ITIH2,ITIH3,ITIH4,KNG1,LUM,PF4,SERPINA1,SERPINA6,SERPINA7,SERPINC1,SERPIND1,SERPINF1,SERPINF2,SERPING1,VTN
GO:0045087	innate immune response	15	676	1.28e-07	ENSP00000223642,ENSP00000245907,ENSP00000263413,ENSP00000278407,ENSP00000315130,ENSP00000322061,ENSP00000329312,ENSP00000345968,ENSP00000350425,ENSP00000356399,ENSP00000362924,ENSP00000363770,ENSP00000385035,ENSP00000415941,ENSP00000416561	APOA4,C1QC,C1S,C3,C4B,C5,C6,C7,CFB,CFH,CLU,GSN,IGLL1,PGLYRP2,SERPING1
GO:0007597	blood coagulation, intrinsic pathway	5	17	1.48e-07	ENSP00000205948,ENSP00000265023,ENSP00000278407,ENSP00000308541,ENSP00000323929	A2M,APOH,F2,KNG1,SERPING1
GO:0010901	regulation of very-low-density lipoprotein particle remodeling	4	5	2.27e-07	ENSP00000227667,ENSP00000236850,ENSP00000356969,ENSP00000466775	APOA1,APOA2,APOC2,APOC3
GO:0032374	regulation of cholesterol transport	6	43	2.29e-07	ENSP00000227667,ENSP00000236850,ENSP00000252486,ENSP00000350425,ENSP00000356969,ENSP00000466775	APOA1,APOA2,APOA4,APOC2,APOC3,APOE
GO:0051004	regulation of lipoprotein lipase activity	5	20	2.87e-07	ENSP00000205948,ENSP00000227667,ENSP00000236850,ENSP00000350425,ENSP00000466775	APOA1,APOA4,APOC2,APOC3,APOH
GO:0044419	interspecies interaction between organisms	15	724	2.98e-07	ENSP00000232003,ENSP00000252486,ENSP00000265023,ENSP00000265132,ENSP00000265983,ENSP00000295897,ENSP00000296028,ENSP00000296029,ENSP00000308541,ENSP00000308938,ENSP00000331544,ENSP00000345968,ENSP00000346839,ENSP00000356399,ENSP00000356969	ALB,AMBP,APOA2,APOE,CFH,F2,FBLN1,FN1,HPX,HRG,KNG1,PF4,PGLYRP2,PLG,PPBP
GO:0042730	fibrinolysis	5	21	3.5e-07	ENSP00000232003,ENSP00000278407,ENSP00000308541,ENSP00000308938,ENSP00000321853	F2,HRG,PLG,SERPINF2,SERPING1
GO:0060255	regulation of macromolecule metabolic process	43	6072	3.61e-07	ENSP00000215727,ENSP00000223642,ENSP00000226218,ENSP00000232003,ENSP00000233242,ENSP00000236850,ENSP00000245907,ENSP00000252486,ENSP00000254722,ENSP00000263413,ENSP00000265023,ENSP00000265132,ENSP00000265983,ENSP00000266041,ENSP00000266718,ENSP00000273283,ENSP00000278407,ENSP00000296029,ENSP00000308541,ENSP00000315130,ENSP00000319464,ENSP00000321853,ENSP00000322061,ENSP00000323929,ENSP00000329374…	A2M,AGT,AHSG,AMBP,APOA1,APOA2,APOB,APOD,APOE,C1QC,C1S,C3,C4B,C5,C6,C7,CFB,CFH,CLU,CPN2,F2,FBLN1,FN1,GIG25,GSN,HPX,HRG,ITIH1,ITIH2,ITIH3,ITIH4,KNG1,LUM,PF4,SERPINA1,SERPINA6,SERPINA7,SERPINC1,SERPIND1,SERPINF1,SERPINF2,SERPING1,VTN
GO:0048878	chemical homeostasis	17	995	4.59e-07	ENSP00000227667,ENSP00000233242,ENSP00000236850,ENSP00000252486,ENSP00000254722,ENSP00000264613,ENSP00000265023,ENSP00000265983,ENSP00000308541,ENSP00000322061,ENSP00000350425,ENSP00000355627,ENSP00000356969,ENSP00000360522,ENSP00000365081,ENSP00000385834,ENSP00000466775	AGT,APOA1,APOA2,APOA4,APOB,APOC2,APOC3,APOE,APOM,C7,CP,F2,HPX,KNG1,RBP4,SERPINF1,TF
GO:0060191	regulation of lipase activity	7	90	5.46e-07	ENSP00000205948,ENSP00000227667,ENSP00000236850,ENSP00000350425,ENSP00000355627,ENSP00000356969,ENSP00000466775	AGT,APOA1,APOA2,APOA4,APOC2,APOC3,APOH
GO:0090303	positive regulation of wound healing	6	51	5.48e-07	ENSP00000205948,ENSP00000226218,ENSP00000232003,ENSP00000308541,ENSP00000308938,ENSP00000321853	APOH,F2,HRG,PLG,SERPINF2,VTN
GO:0006898	receptor-mediated endocytosis	9	209	7.24e-07	ENSP00000226218,ENSP00000233242,ENSP00000236850,ENSP00000252486,ENSP00000265132,ENSP00000265983,ENSP00000295897,ENSP00000322421,ENSP00000333994	ALB,AMBP,APOA1,APOB,APOE,HBA1,HBB,HPX,VTN
GO:0050794	regulation of cellular process	57	10484	7.25e-07	ENSP00000205948,ENSP00000215727,ENSP00000223642,ENSP00000226218,ENSP00000227667,ENSP00000232003,ENSP00000233242,ENSP00000236850,ENSP00000237014,ENSP00000245907,ENSP00000252486,ENSP00000254722,ENSP00000259396,ENSP00000263413,ENSP00000265023,ENSP00000265132,ENSP00000265983,ENSP00000266041,ENSP00000266718,ENSP00000273283,ENSP00000278222,ENSP00000278407,ENSP00000292401,ENSP00000295897,ENSP00000296028…	A2M,AGT,AHSG,ALB,AMBP,APOA1,APOA2,APOA4,APOB,APOC2,APOC3,APOD,APOE,APOH,APOM,AZGP1,C1QC,C3,C4B,C5,C6,CLU,F2,FBLN1,FN1,GIG25,GSN,HBA1,HBB,HPX,HRG,IGLL1,ITIH1,ITIH2,ITIH3,ITIH4,KNG1,LUM,ORM1,ORM2,PF4,PGLYRP2,PLG,PPBP,RBP4,SAA4,SERPINA1,SERPINA6,SERPINA7,SERPINC1,SERPIND1,SERPINF1,SERPINF2,SERPING1,TF,TTR,VTN
GO:0034382	chylomicron remnant clearance	4	8	8.06e-07	ENSP00000227667,ENSP00000233242,ENSP00000252486,ENSP00000466775	APOB,APOC2,APOC3,APOE
GO:0032368	regulation of lipid transport	7	101	1.07e-06	ENSP00000227667,ENSP00000236850,ENSP00000252486,ENSP00000350425,ENSP00000355627,ENSP00000356969,ENSP00000466775	AGT,APOA1,APOA2,APOA4,APOC2,APOC3,APOE
GO:0051006	positive regulation of lipoprotein lipase activity	4	9	1.11e-06	ENSP00000205948,ENSP00000236850,ENSP00000350425,ENSP00000466775	APOA1,APOA4,APOC2,APOH
GO:0030100	regulation of endocytosis	9	229	1.43e-06	ENSP00000226218,ENSP00000227667,ENSP00000245907,ENSP00000252486,ENSP00000315130,ENSP00000385834,ENSP00000393887,ENSP00000415941,ENSP00000466775	AHSG,APOC2,APOC3,APOE,C3,C4B,CLU,TF,VTN
GO:0002446	neutrophil mediated immunity	12	498	1.71e-06	ENSP00000237014,ENSP00000245907,ENSP00000259396,ENSP00000263100,ENSP00000296028,ENSP00000308541,ENSP00000333994,ENSP00000362924,ENSP00000376793,ENSP00000393887,ENSP00000394936,ENSP00000416066	A1BG,AHSG,C3,F2,GIG25,GSN,HBB,ORM1,ORM2,PPBP,SERPINA1,TTR
GO:0046464	acylglycerol catabolic process	5	31	1.72e-06	ENSP00000227667,ENSP00000233242,ENSP00000236850,ENSP00000252486,ENSP00000356969	APOA1,APOA2,APOB,APOC3,APOE
GO:0042157	lipoprotein metabolic process	7	114	2.24e-06	ENSP00000227667,ENSP00000233242,ENSP00000236850,ENSP00000252486,ENSP00000350425,ENSP00000356969,ENSP00000365081	APOA1,APOA2,APOA4,APOB,APOC3,APOE,APOM
GO:0070328	triglyceride homeostasis	5	33	2.24e-06	ENSP00000227667,ENSP00000236850,ENSP00000252486,ENSP00000350425,ENSP00000466775	APOA1,APOA4,APOC2,APOC3,APOE
GO:0051049	regulation of transport	21	1732	2.31e-06	ENSP00000223642,ENSP00000226218,ENSP00000227667,ENSP00000236850,ENSP00000245907,ENSP00000252486,ENSP00000259396,ENSP00000308541,ENSP00000315130,ENSP00000331544,ENSP00000345179,ENSP00000346839,ENSP00000350425,ENSP00000355627,ENSP00000356969,ENSP00000360522,ENSP00000385834,ENSP00000393887,ENSP00000394936,ENSP00000415941,ENSP00000466775	AGT,AHSG,APOA1,APOA2,APOA4,APOC2,APOC3,APOD,APOE,C3,C4B,C5,CLU,F2,FBLN1,FN1,ORM1,ORM2,RBP4,TF,VTN
GO:0006641	triglyceride metabolic process	6	69	2.53e-06	ENSP00000205948,ENSP00000227667,ENSP00000233242,ENSP00000236850,ENSP00000252486,ENSP00000356969	APOA1,APOA2,APOB,APOC3,APOE,APOH
GO:0010896	regulation of triglyceride catabolic process	4	12	2.61e-06	ENSP00000227667,ENSP00000236850,ENSP00000350425,ENSP00000466775	APOA1,APOA4,APOC2,APOC3
GO:0035821	modification of morphology or physiology of other organism	8	182	3.15e-06	ENSP00000232003,ENSP00000252486,ENSP00000265023,ENSP00000295897,ENSP00000296028,ENSP00000296029,ENSP00000308541,ENSP00000308938	ALB,APOE,F2,HRG,KNG1,PF4,PLG,PPBP
GO:0032375	negative regulation of cholesterol transport	4	13	3.36e-06	ENSP00000227667,ENSP00000252486,ENSP00000356969,ENSP00000466775	APOA2,APOC2,APOC3,APOE
GO:0034374	low-density lipoprotein particle remodeling	4	13	3.36e-06	ENSP00000233242,ENSP00000252486,ENSP00000355627,ENSP00000356969	AGT,APOA2,APOB,APOE
GO:0008152	metabolic process	53	9569	4.42e-06	ENSP00000205948,ENSP00000215727,ENSP00000223642,ENSP00000227667,ENSP00000233242,ENSP00000236850,ENSP00000237014,ENSP00000245907,ENSP00000252486,ENSP00000263413,ENSP00000264613,ENSP00000265023,ENSP00000265132,ENSP00000265983,ENSP00000266041,ENSP00000266718,ENSP00000273283,ENSP00000278407,ENSP00000292401,ENSP00000295897,ENSP00000308541,ENSP00000308938,ENSP00000315130,ENSP00000319464,ENSP00000322061…	A2M,AGT,AHSG,ALB,AMBP,APOA1,APOA2,APOA4,APOB,APOC2,APOC3,APOD,APOE,APOH,APOM,AZGP1,C1QC,C1S,C3,C4B,C5,C6,C7,CFB,CFH,CLU,CP,CPN2,F2,FBLN1,FN1,GC,GSN,HBA1,HBB,HPX,IGLL1,ITIH1,ITIH2,ITIH3,ITIH4,KNG1,LUM,PGLYRP2,PLG,RBP4,SERPINA1,SERPINA6,SERPINC1,SERPIND1,SERPING1,TF,TTR
GO:0045807	positive regulation of endocytosis	7	129	4.63e-06	ENSP00000226218,ENSP00000245907,ENSP00000252486,ENSP00000315130,ENSP00000385834,ENSP00000393887,ENSP00000415941	AHSG,APOE,C3,C4B,CLU,TF,VTN
GO:0043170	macromolecule metabolic process	46	7453	4.7e-06	ENSP00000205948,ENSP00000215727,ENSP00000223642,ENSP00000227667,ENSP00000233242,ENSP00000236850,ENSP00000237014,ENSP00000245907,ENSP00000252486,ENSP00000263413,ENSP00000264613,ENSP00000265023,ENSP00000265132,ENSP00000265983,ENSP00000266041,ENSP00000266718,ENSP00000273283,ENSP00000278407,ENSP00000292401,ENSP00000295897,ENSP00000308541,ENSP00000308938,ENSP00000315130,ENSP00000319464,ENSP00000322061…	A2M,AGT,AHSG,ALB,AMBP,APOA1,APOA2,APOA4,APOB,APOC3,APOE,APOH,APOM,AZGP1,C1QC,C1S,C3,C4B,C5,C6,C7,CFB,CFH,CLU,CP,CPN2,F2,FBLN1,FN1,GSN,HPX,IGLL1,ITIH1,ITIH2,ITIH3,ITIH4,KNG1,LUM,PGLYRP2,PLG,SERPINA1,SERPINC1,SERPIND1,SERPING1,TF,TTR
GO:0045834	positive regulation of lipid metabolic process	7	135	6.14e-06	ENSP00000236850,ENSP00000252486,ENSP00000308541,ENSP00000350425,ENSP00000355627,ENSP00000356969,ENSP00000466775	AGT,APOA1,APOA2,APOA4,APOC2,APOE,F2
GO:0002274	myeloid leukocyte activation	12	574	6.77e-06	ENSP00000237014,ENSP00000245907,ENSP00000259396,ENSP00000263100,ENSP00000296028,ENSP00000315130,ENSP00000333994,ENSP00000362924,ENSP00000376793,ENSP00000393887,ENSP00000394936,ENSP00000416066	A1BG,AHSG,C3,CLU,GIG25,GSN,HBB,ORM1,ORM2,PPBP,SERPINA1,TTR
GO:0098869	cellular oxidant detoxification	6	86	7.96e-06	ENSP00000252486,ENSP00000295897,ENSP00000322421,ENSP00000333994,ENSP00000350425,ENSP00000365081	ALB,APOA4,APOE,APOM,HBA1,HBB
GO:0010903	negative regulation of very-low-density lipoprotein particle remodeling	3	3	8.27e-06	ENSP00000227667,ENSP00000236850,ENSP00000356969	APOA1,APOA2,APOC3
GO:0051240	positive regulation of multicellular organismal process	19	1551	8.27e-06	ENSP00000205948,ENSP00000223642,ENSP00000232003,ENSP00000245907,ENSP00000252486,ENSP00000254722,ENSP00000259396,ENSP00000263413,ENSP00000266718,ENSP00000296029,ENSP00000308541,ENSP00000308938,ENSP00000315130,ENSP00000321853,ENSP00000346839,ENSP00000355627,ENSP00000356969,ENSP00000394936,ENSP00000466775	AGT,APOA2,APOC2,APOE,APOH,C3,C5,C6,CLU,F2,FN1,HRG,LUM,ORM1,ORM2,PF4,PLG,SERPINF1,SERPINF2
GO:0019730	antimicrobial humoral response	7	143	8.52e-06	ENSP00000232003,ENSP00000265023,ENSP00000296028,ENSP00000296029,ENSP00000308541,ENSP00000315130,ENSP00000345968	CLU,F2,HRG,KNG1,PF4,PGLYRP2,PPBP
GO:0032103	positive regulation of response to external stimulus	9	291	8.59e-06	ENSP00000205948,ENSP00000232003,ENSP00000245907,ENSP00000296028,ENSP00000296029,ENSP00000308541,ENSP00000308938,ENSP00000321853,ENSP00000355627	AGT,APOH,C3,F2,HRG,PF4,PLG,PPBP,SERPINF2
GO:0031640	killing of cells of other organism	6	89	9.26e-06	ENSP00000232003,ENSP00000265023,ENSP00000295897,ENSP00000296028,ENSP00000296029,ENSP00000308541	ALB,F2,HRG,KNG1,PF4,PPBP
GO:0043312	neutrophil degranulation	11	485	9.26e-06	ENSP00000237014,ENSP00000245907,ENSP00000259396,ENSP00000263100,ENSP00000296028,ENSP00000333994,ENSP00000362924,ENSP00000376793,ENSP00000393887,ENSP00000394936,ENSP00000416066	A1BG,AHSG,C3,GIG25,GSN,HBB,ORM1,ORM2,PPBP,SERPINA1,TTR
GO:0071704	organic substance metabolic process	51	9135	9.68e-06	ENSP00000205948,ENSP00000215727,ENSP00000223642,ENSP00000227667,ENSP00000233242,ENSP00000236850,ENSP00000237014,ENSP00000245907,ENSP00000252486,ENSP00000263413,ENSP00000264613,ENSP00000265023,ENSP00000265132,ENSP00000265983,ENSP00000266041,ENSP00000266718,ENSP00000273283,ENSP00000278407,ENSP00000292401,ENSP00000295897,ENSP00000308541,ENSP00000308938,ENSP00000315130,ENSP00000319464,ENSP00000322061…	A2M,AGT,AHSG,ALB,AMBP,APOA1,APOA2,APOA4,APOB,APOC2,APOC3,APOD,APOE,APOH,APOM,AZGP1,C1QC,C1S,C3,C4B,C5,C6,C7,CFB,CFH,CLU,CP,CPN2,F2,FBLN1,FN1,GC,GSN,HPX,IGLL1,ITIH1,ITIH2,ITIH3,ITIH4,KNG1,LUM,PGLYRP2,PLG,RBP4,SERPINA1,SERPINA6,SERPINC1,SERPIND1,SERPING1,TF,TTR
GO:0001819	positive regulation of cytokine production	10	390	1.02e-05	ENSP00000223642,ENSP00000245907,ENSP00000259396,ENSP00000266718,ENSP00000296029,ENSP00000315130,ENSP00000321853,ENSP00000355627,ENSP00000356969,ENSP00000394936	AGT,APOA2,C3,C5,CLU,LUM,ORM1,ORM2,PF4,SERPINF2
GO:0031099	regeneration	7	151	1.15e-05	ENSP00000226218,ENSP00000236850,ENSP00000252486,ENSP00000345179,ENSP00000350425,ENSP00000356969,ENSP00000362924	APOA1,APOA2,APOA4,APOD,APOE,GSN,VTN
GO:0031323	regulation of cellular metabolic process	40	6082	1.34e-05	ENSP00000215727,ENSP00000223642,ENSP00000226218,ENSP00000227667,ENSP00000232003,ENSP00000236850,ENSP00000245907,ENSP00000252486,ENSP00000254722,ENSP00000263413,ENSP00000265023,ENSP00000265132,ENSP00000265983,ENSP00000266041,ENSP00000266718,ENSP00000273283,ENSP00000278407,ENSP00000296029,ENSP00000308541,ENSP00000315130,ENSP00000321853,ENSP00000323929,ENSP00000329374,ENSP00000331544,ENSP00000333994…	A2M,AGT,AHSG,AMBP,APOA1,APOA2,APOA4,APOC2,APOC3,APOD,APOE,C3,C4B,C5,C6,CLU,F2,FBLN1,FN1,GIG25,GSN,HBB,HPX,HRG,ITIH1,ITIH2,ITIH3,ITIH4,KNG1,LUM,PF4,SERPINA1,SERPINA6,SERPINA7,SERPINC1,SERPIND1,SERPINF1,SERPINF2,SERPING1,VTN
GO:0050994	regulation of lipid catabolic process	5	51	1.34e-05	ENSP00000227667,ENSP00000236850,ENSP00000350425,ENSP00000356969,ENSP00000466775	APOA1,APOA2,APOA4,APOC2,APOC3
GO:0030334	regulation of cell migration	13	753	1.6e-05	ENSP00000205948,ENSP00000223642,ENSP00000226218,ENSP00000232003,ENSP00000252486,ENSP00000254722,ENSP00000296028,ENSP00000296029,ENSP00000308938,ENSP00000331544,ENSP00000345179,ENSP00000346839,ENSP00000355627	AGT,APOD,APOE,APOH,C5,FBLN1,FN1,HRG,PF4,PLG,PPBP,SERPINF1,VTN
GO:0051129	negative regulation of cellular component organization	12	632	1.62e-05	ENSP00000227667,ENSP00000232003,ENSP00000236850,ENSP00000252486,ENSP00000315130,ENSP00000331544,ENSP00000345179,ENSP00000350425,ENSP00000356969,ENSP00000362924,ENSP00000365081,ENSP00000466775	APOA1,APOA2,APOA4,APOC2,APOC3,APOD,APOE,APOM,CLU,FBLN1,GSN,HRG
GO:0001775	cell activation	15	1024	1.65e-05	ENSP00000232003,ENSP00000237014,ENSP00000245907,ENSP00000259396,ENSP00000263100,ENSP00000296028,ENSP00000296029,ENSP00000308541,ENSP00000315130,ENSP00000333994,ENSP00000362924,ENSP00000376793,ENSP00000393887,ENSP00000394936,ENSP00000416066	A1BG,AHSG,C3,CLU,F2,GIG25,GSN,HBB,HRG,ORM1,ORM2,PF4,PPBP,SERPINA1,TTR
GO:0042592	homeostatic process	18	1491	1.92e-05	ENSP00000227667,ENSP00000233242,ENSP00000236850,ENSP00000252486,ENSP00000254722,ENSP00000264613,ENSP00000265023,ENSP00000265983,ENSP00000308541,ENSP00000322061,ENSP00000350425,ENSP00000355627,ENSP00000356969,ENSP00000360522,ENSP00000365081,ENSP00000376793,ENSP00000385834,ENSP00000466775	AGT,APOA1,APOA2,APOA4,APOB,APOC2,APOC3,APOE,APOM,C7,CP,F2,GIG25,HPX,KNG1,RBP4,SERPINF1,TF
GO:0002683	negative regulation of immune system process	10	425	2.01e-05	ENSP00000223642,ENSP00000236850,ENSP00000265132,ENSP00000278407,ENSP00000296029,ENSP00000323929,ENSP00000345179,ENSP00000345968,ENSP00000356969,ENSP00000363770	A2M,AMBP,APOA1,APOA2,APOD,C1QC,C5,PF4,PGLYRP2,SERPING1
GO:0050996	positive regulation of lipid catabolic process	4	23	2.01e-05	ENSP00000236850,ENSP00000350425,ENSP00000356969,ENSP00000466775	APOA1,APOA2,APOA4,APOC2
GO:0044403	symbiont process	12	650	2.08e-05	ENSP00000252486,ENSP00000265132,ENSP00000265983,ENSP00000295897,ENSP00000296029,ENSP00000308541,ENSP00000308938,ENSP00000331544,ENSP00000345968,ENSP00000346839,ENSP00000356399,ENSP00000356969	ALB,AMBP,APOA2,APOE,CFH,F2,FBLN1,FN1,HPX,PF4,PGLYRP2,PLG
GO:0006629	lipid metabolic process	16	1192	2.1e-05	ENSP00000205948,ENSP00000227667,ENSP00000233242,ENSP00000236850,ENSP00000237014,ENSP00000245907,ENSP00000252486,ENSP00000315130,ENSP00000342850,ENSP00000345179,ENSP00000350425,ENSP00000356969,ENSP00000360522,ENSP00000365081,ENSP00000421725,ENSP00000466775	APOA1,APOA2,APOA4,APOB,APOC2,APOC3,APOD,APOE,APOH,APOM,C3,CLU,GC,RBP4,SERPINA6,TTR
GO:0001818	negative regulation of cytokine production	8	245	2.22e-05	ENSP00000236850,ENSP00000259396,ENSP00000308541,ENSP00000331544,ENSP00000345179,ENSP00000345968,ENSP00000346839,ENSP00000356969	APOA1,APOA2,APOD,F2,FBLN1,FN1,ORM1,PGLYRP2
GO:0009605	response to external stimulus	20	1857	2.48e-05	ENSP00000215727,ENSP00000223642,ENSP00000232003,ENSP00000233242,ENSP00000236850,ENSP00000245907,ENSP00000252486,ENSP00000265023,ENSP00000278222,ENSP00000295897,ENSP00000296028,ENSP00000296029,ENSP00000308541,ENSP00000315130,ENSP00000329312,ENSP00000345968,ENSP00000355627,ENSP00000356671,ENSP00000362924,ENSP00000415941	AGT,ALB,APOA1,APOB,APOE,C3,C4B,C5,CLU,F2,GSN,HRG,IGLL1,KNG1,PF4,PGLYRP2,PPBP,SAA4,SERPINC1,SERPIND1
GO:0019433	triglyceride catabolic process	4	25	2.61e-05	ENSP00000227667,ENSP00000233242,ENSP00000236850,ENSP00000252486	APOA1,APOB,APOC3,APOE
GO:0046890	regulation of lipid biosynthetic process	7	174	2.61e-05	ENSP00000227667,ENSP00000233242,ENSP00000236850,ENSP00000245907,ENSP00000252486,ENSP00000350425,ENSP00000466775	APOA1,APOA4,APOB,APOC2,APOC3,APOE,C3
GO:0050707	regulation of cytokine secretion	7	174	2.61e-05	ENSP00000223642,ENSP00000236850,ENSP00000259396,ENSP00000331544,ENSP00000346839,ENSP00000356969,ENSP00000394936	APOA1,APOA2,C5,FBLN1,FN1,ORM1,ORM2
GO:0071702	organic substance transport	21	2040	2.61e-05	ENSP00000205948,ENSP00000226355,ENSP00000227667,ENSP00000232003,ENSP00000233242,ENSP00000236850,ENSP00000252486,ENSP00000265983,ENSP00000292401,ENSP00000296028,ENSP00000315130,ENSP00000322421,ENSP00000333994,ENSP00000345179,ENSP00000350425,ENSP00000355627,ENSP00000356969,ENSP00000360522,ENSP00000365081,ENSP00000385834,ENSP00000466775	AFM,AGT,APOA1,APOA2,APOA4,APOB,APOC2,APOC3,APOD,APOE,APOH,APOM,AZGP1,CLU,HBA1,HBB,HPX,HRG,PPBP,RBP4,TF
GO:0019218	regulation of steroid metabolic process	6	112	2.87e-05	ENSP00000233242,ENSP00000236850,ENSP00000252486,ENSP00000350425,ENSP00000355627,ENSP00000356969	AGT,APOA1,APOA2,APOA4,APOB,APOE
GO:0031102	neuron projection regeneration	4	26	2.96e-05	ENSP00000236850,ENSP00000252486,ENSP00000345179,ENSP00000350425	APOA1,APOA4,APOD,APOE
GO:0031348	negative regulation of defense response	7	180	3.15e-05	ENSP00000236850,ENSP00000252486,ENSP00000254722,ENSP00000278407,ENSP00000308541,ENSP00000323929,ENSP00000345179	A2M,APOA1,APOD,APOE,F2,SERPINF1,SERPING1
GO:0030300	regulation of intestinal cholesterol absorption	3	7	4.11e-05	ENSP00000236850,ENSP00000350425,ENSP00000356969	APOA1,APOA2,APOA4
GO:0032489	regulation of Cdc42 protein signal transduction	3	7	4.11e-05	ENSP00000227667,ENSP00000236850,ENSP00000252486	APOA1,APOC3,APOE
GO:0034372	very-low-density lipoprotein particle remodeling	3	7	4.11e-05	ENSP00000252486,ENSP00000350425,ENSP00000466775	APOA4,APOC2,APOE
GO:0042221	response to chemical	31	4153	4.11e-05	ENSP00000215727,ENSP00000223642,ENSP00000232003,ENSP00000233242,ENSP00000236850,ENSP00000252486,ENSP00000254722,ENSP00000266041,ENSP00000266718,ENSP00000278222,ENSP00000292401,ENSP00000295897,ENSP00000296028,ENSP00000296029,ENSP00000315130,ENSP00000321853,ENSP00000322421,ENSP00000327431,ENSP00000333994,ENSP00000345179,ENSP00000346839,ENSP00000350425,ENSP00000355627,ENSP00000356671,ENSP00000356969…	AGT,ALB,APOA1,APOA2,APOA4,APOB,APOC2,APOD,APOE,APOM,AZGP1,C4B,C5,CLU,FN1,GSN,HBA1,HBB,HBG1,HRG,ITIH4,LUM,PF4,PPBP,RBP4,SAA4,SERPINC1,SERPIND1,SERPINF1,SERPINF2,TF
GO:0010810	regulation of cell-substrate adhesion	7	189	4.17e-05	ENSP00000226218,ENSP00000232003,ENSP00000236850,ENSP00000308938,ENSP00000331544,ENSP00000345179,ENSP00000346839	APOA1,APOD,FBLN1,FN1,HRG,PLG,VTN
GO:0060193	positive regulation of lipase activity	5	68	4.44e-05	ENSP00000205948,ENSP00000236850,ENSP00000350425,ENSP00000355627,ENSP00000466775	AGT,APOA1,APOA4,APOC2,APOH
GO:0051128	regulation of cellular component organization	22	2306	4.48e-05	ENSP00000226218,ENSP00000227667,ENSP00000232003,ENSP00000236850,ENSP00000245907,ENSP00000252486,ENSP00000254722,ENSP00000308541,ENSP00000315130,ENSP00000321853,ENSP00000331544,ENSP00000345179,ENSP00000346839,ENSP00000350425,ENSP00000355627,ENSP00000356969,ENSP00000362924,ENSP00000365081,ENSP00000385834,ENSP00000393887,ENSP00000415941,ENSP00000466775	AGT,AHSG,APOA1,APOA2,APOA4,APOC2,APOC3,APOD,APOE,APOM,C3,C4B,CLU,F2,FBLN1,FN1,GSN,HRG,SERPINF1,SERPINF2,TF,VTN
GO:0043933	protein-containing complex subunit organization	19	1770	4.63e-05	ENSP00000226218,ENSP00000227667,ENSP00000233242,ENSP00000236850,ENSP00000252486,ENSP00000266718,ENSP00000295897,ENSP00000315130,ENSP00000321853,ENSP00000322421,ENSP00000333994,ENSP00000346839,ENSP00000350425,ENSP00000355627,ENSP00000356969,ENSP00000362924,ENSP00000365081,ENSP00000416066,ENSP00000466775	AGT,ALB,APOA1,APOA2,APOA4,APOB,APOC2,APOC3,APOE,APOM,CLU,FN1,GSN,HBA1,HBB,LUM,SERPINA1,SERPINF2,VTN
GO:0051130	positive regulation of cellular component organization	15	1128	4.74e-05	ENSP00000226218,ENSP00000232003,ENSP00000236850,ENSP00000245907,ENSP00000252486,ENSP00000254722,ENSP00000315130,ENSP00000321853,ENSP00000346839,ENSP00000355627,ENSP00000362924,ENSP00000385834,ENSP00000393887,ENSP00000415941,ENSP00000466775	AGT,AHSG,APOA1,APOC2,APOE,C3,C4B,CLU,FN1,GSN,HRG,SERPINF1,SERPINF2,TF,VTN
GO:0045765	regulation of angiogenesis	8	277	4.86e-05	ENSP00000205948,ENSP00000223642,ENSP00000232003,ENSP00000245907,ENSP00000254722,ENSP00000263413,ENSP00000296029,ENSP00000355627	AGT,APOH,C3,C5,C6,HRG,PF4,SERPINF1
GO:0048522	positive regulation of cellular process	34	4898	4.92e-05	ENSP00000223642,ENSP00000226218,ENSP00000232003,ENSP00000233242,ENSP00000236850,ENSP00000245907,ENSP00000252486,ENSP00000254722,ENSP00000259396,ENSP00000263413,ENSP00000265023,ENSP00000265983,ENSP00000266718,ENSP00000296028,ENSP00000296029,ENSP00000308541,ENSP00000308938,ENSP00000315130,ENSP00000321853,ENSP00000322421,ENSP00000329312,ENSP00000331544,ENSP00000333994,ENSP00000346839,ENSP00000350425…	AGT,AHSG,APOA1,APOA2,APOA4,APOB,APOC2,APOE,C3,C4B,C5,C6,CLU,F2,FBLN1,FN1,GSN,HBA1,HBB,HPX,HRG,IGLL1,KNG1,LUM,ORM1,ORM2,PF4,PLG,PPBP,RBP4,SERPINF1,SERPINF2,TF,VTN
GO:0030212	hyaluronan metabolic process	4	31	5.2e-05	ENSP00000266041,ENSP00000273283,ENSP00000351190,ENSP00000415769	ITIH1,ITIH2,ITIH3,ITIH4
GO:0010898	positive regulation of triglyceride catabolic process	3	8	5.31e-05	ENSP00000236850,ENSP00000350425,ENSP00000466775	APOA1,APOA4,APOC2
GO:0051702	interaction with symbiont	5	75	6.73e-05	ENSP00000252486,ENSP00000296029,ENSP00000308541,ENSP00000308938,ENSP00000346839	APOE,F2,FN1,PF4,PLG
GO:0032501	multicellular organismal process	40	6507	7.26e-05	ENSP00000205948,ENSP00000215727,ENSP00000223642,ENSP00000226218,ENSP00000227667,ENSP00000232003,ENSP00000233242,ENSP00000236850,ENSP00000245907,ENSP00000252486,ENSP00000254722,ENSP00000263413,ENSP00000265023,ENSP00000265132,ENSP00000266718,ENSP00000278407,ENSP00000292401,ENSP00000295897,ENSP00000296029,ENSP00000308541,ENSP00000308938,ENSP00000315130,ENSP00000321853,ENSP00000323929,ENSP00000327431…	A2M,AGT,AHSG,ALB,AMBP,APOA1,APOA2,APOA4,APOB,APOC2,APOC3,APOD,APOE,APOH,APOM,AZGP1,C3,C5,C6,CLU,F2,FBLN1,FN1,GIG25,GSN,HBB,HBG1,HRG,KNG1,LUM,PF4,PLG,RBP4,SERPINA1,SERPINC1,SERPIND1,SERPINF1,SERPINF2,SERPING1,VTN
GO:0030198	extracellular matrix organization	8	296	7.48e-05	ENSP00000226218,ENSP00000237014,ENSP00000266718,ENSP00000308938,ENSP00000321853,ENSP00000323929,ENSP00000331544,ENSP00000346839	A2M,FBLN1,FN1,LUM,PLG,SERPINF2,TTR,VTN
GO:0050777	negative regulation of immune response	6	136	7.49e-05	ENSP00000236850,ENSP00000265132,ENSP00000278407,ENSP00000323929,ENSP00000345968,ENSP00000356969	A2M,AMBP,APOA1,APOA2,PGLYRP2,SERPING1
GO:0051050	positive regulation of transport	13	892	8.12e-05	ENSP00000223642,ENSP00000226218,ENSP00000245907,ENSP00000252486,ENSP00000259396,ENSP00000308541,ENSP00000315130,ENSP00000355627,ENSP00000360522,ENSP00000385834,ENSP00000393887,ENSP00000394936,ENSP00000415941	AGT,AHSG,APOE,C3,C4B,C5,CLU,F2,ORM1,ORM2,RBP4,TF,VTN
GO:0051704	multi-organism process	21	2222	8.63e-05	ENSP00000232003,ENSP00000233242,ENSP00000245907,ENSP00000252486,ENSP00000265023,ENSP00000265132,ENSP00000265983,ENSP00000295897,ENSP00000296028,ENSP00000296029,ENSP00000308541,ENSP00000308938,ENSP00000315130,ENSP00000329312,ENSP00000331544,ENSP00000345968,ENSP00000346839,ENSP00000355627,ENSP00000356399,ENSP00000356969,ENSP00000415941	AGT,ALB,AMBP,APOA2,APOB,APOE,C3,C4B,CFH,CLU,F2,FBLN1,FN1,HPX,HRG,IGLL1,KNG1,PF4,PGLYRP2,PLG,PPBP
GO:0048259	regulation of receptor-mediated endocytosis	5	81	9.18e-05	ENSP00000226218,ENSP00000227667,ENSP00000315130,ENSP00000385834,ENSP00000466775	APOC2,APOC3,CLU,TF,VTN
GO:0051180	vitamin transport	4	38	0.0001	ENSP00000226355,ENSP00000236850,ENSP00000360522,ENSP00000421725	AFM,APOA1,GC,RBP4
GO:0045833	negative regulation of lipid metabolic process	5	84	0.00011	ENSP00000227667,ENSP00000252486,ENSP00000345179,ENSP00000356969,ENSP00000466775	APOA2,APOC2,APOC3,APOD,APOE
GO:0010594	regulation of endothelial cell migration	6	150	0.00012	ENSP00000205948,ENSP00000232003,ENSP00000252486,ENSP00000254722,ENSP00000308938,ENSP00000355627	AGT,APOE,APOH,HRG,PLG,SERPINF1
GO:0042304	regulation of fatty acid biosynthetic process	4	40	0.00012	ENSP00000227667,ENSP00000236850,ENSP00000350425,ENSP00000466775	APOA1,APOA4,APOC2,APOC3
GO:0006807	nitrogen compound metabolic process	46	8352	0.00013	ENSP00000205948,ENSP00000215727,ENSP00000223642,ENSP00000227667,ENSP00000233242,ENSP00000236850,ENSP00000237014,ENSP00000245907,ENSP00000252486,ENSP00000263413,ENSP00000264613,ENSP00000265023,ENSP00000265132,ENSP00000265983,ENSP00000266041,ENSP00000266718,ENSP00000273283,ENSP00000278407,ENSP00000292401,ENSP00000295897,ENSP00000308541,ENSP00000308938,ENSP00000315130,ENSP00000319464,ENSP00000322061…	A2M,AGT,AHSG,ALB,AMBP,APOA1,APOA2,APOA4,APOB,APOC3,APOE,APOH,APOM,AZGP1,C1QC,C1S,C3,C4B,C5,C6,C7,CFB,CFH,CLU,CP,CPN2,F2,FBLN1,FN1,GSN,HPX,IGLL1,ITIH1,ITIH2,ITIH3,ITIH4,KNG1,LUM,PGLYRP2,PLG,SERPINA1,SERPINC1,SERPIND1,SERPING1,TF,TTR
GO:0051715	cytolysis in other organism	3	12	0.00013	ENSP00000232003,ENSP00000295897,ENSP00000308541	ALB,F2,HRG
GO:0030203	glycosaminoglycan metabolic process	6	153	0.00014	ENSP00000266041,ENSP00000266718,ENSP00000273283,ENSP00000345968,ENSP00000351190,ENSP00000415769	ITIH1,ITIH2,ITIH3,ITIH4,LUM,PGLYRP2
GO:0022603	regulation of anatomical structure morphogenesis	13	961	0.00017	ENSP00000205948,ENSP00000223642,ENSP00000232003,ENSP00000236850,ENSP00000245907,ENSP00000252486,ENSP00000254722,ENSP00000263413,ENSP00000296029,ENSP00000308541,ENSP00000331544,ENSP00000346839,ENSP00000355627	AGT,APOA1,APOE,APOH,C3,C5,C6,F2,FBLN1,FN1,HRG,PF4,SERPINF1
GO:0008202	steroid metabolic process	7	248	0.0002	ENSP00000233242,ENSP00000236850,ENSP00000252486,ENSP00000342850,ENSP00000350425,ENSP00000356969,ENSP00000421725	APOA1,APOA2,APOA4,APOB,APOE,GC,SERPINA6
GO:0051051	negative regulation of transport	9	450	0.0002	ENSP00000227667,ENSP00000236850,ENSP00000252486,ENSP00000331544,ENSP00000345179,ENSP00000346839,ENSP00000355627,ENSP00000356969,ENSP00000466775	AGT,APOA1,APOA2,APOC2,APOC3,APOD,APOE,FBLN1,FN1
GO:0016525	negative regulation of angiogenesis	5	99	0.00022	ENSP00000205948,ENSP00000232003,ENSP00000254722,ENSP00000296029,ENSP00000355627	AGT,APOH,HRG,PF4,SERPINF1
GO:0031647	regulation of protein stability	7	251	0.00022	ENSP00000226355,ENSP00000236850,ENSP00000315130,ENSP00000319464,ENSP00000356969,ENSP00000362924,ENSP00000385834	AFM,APOA1,APOA2,CLU,CPN2,GSN,TF
GO:0002922	positive regulation of humoral immune response	3	15	0.00023	ENSP00000245907,ENSP00000263413,ENSP00000265983	C3,C6,HPX
GO:0010596	negative regulation of endothelial cell migration	4	48	0.00023	ENSP00000205948,ENSP00000232003,ENSP00000252486,ENSP00000254722	APOE,APOH,HRG,SERPINF1
GO:0015671	oxygen transport	3	15	0.00023	ENSP00000322421,ENSP00000327431,ENSP00000333994	HBA1,HBB,HBG1
GO:0060192	negative regulation of lipase activity	3	15	0.00023	ENSP00000227667,ENSP00000236850,ENSP00000356969	APOA1,APOA2,APOC3
GO:2000146	negative regulation of cell motility	7	253	0.00023	ENSP00000205948,ENSP00000223642,ENSP00000232003,ENSP00000252486,ENSP00000254722,ENSP00000331544,ENSP00000345179	APOD,APOE,APOH,C5,FBLN1,HRG,SERPINF1
GO:0010744	positive regulation of macrophage derived foam cell differentiation	3	16	0.00027	ENSP00000233242,ENSP00000296029,ENSP00000355627	AGT,APOB,PF4
GO:0045723	positive regulation of fatty acid biosynthetic process	3	16	0.00027	ENSP00000236850,ENSP00000350425,ENSP00000466775	APOA1,APOA4,APOC2
GO:0051883	killing of cells in other organism involved in symbiotic interaction	3	16	0.00027	ENSP00000295897,ENSP00000296029,ENSP00000308541	ALB,F2,PF4
GO:0016042	lipid catabolic process	7	265	0.00029	ENSP00000227667,ENSP00000233242,ENSP00000236850,ENSP00000252486,ENSP00000350425,ENSP00000356969,ENSP00000466775	APOA1,APOA2,APOA4,APOB,APOC2,APOC3,APOE
GO:0051187	cofactor catabolic process	4	52	0.0003	ENSP00000265132,ENSP00000322421,ENSP00000333994,ENSP00000350425	AMBP,APOA4,HBA1,HBB
GO:0051817	modification of morphology or physiology of other organism involved in symbiotic interaction	5	107	0.0003	ENSP00000252486,ENSP00000295897,ENSP00000296029,ENSP00000308541,ENSP00000308938	ALB,APOE,F2,PF4,PLG
GO:0061844	antimicrobial humoral immune response mediated by antimicrobial peptide	5	107	0.0003	ENSP00000232003,ENSP00000265023,ENSP00000296028,ENSP00000296029,ENSP00000308541	F2,HRG,KNG1,PF4,PPBP
GO:0008203	cholesterol metabolic process	5	109	0.00032	ENSP00000233242,ENSP00000236850,ENSP00000252486,ENSP00000350425,ENSP00000356969	APOA1,APOA2,APOA4,APOB,APOE
GO:0010811	positive regulation of cell-substrate adhesion	5	109	0.00032	ENSP00000226218,ENSP00000232003,ENSP00000236850,ENSP00000331544,ENSP00000346839	APOA1,FBLN1,FN1,HRG,VTN
GO:1903510	mucopolysaccharide metabolic process	5	109	0.00032	ENSP00000266041,ENSP00000266718,ENSP00000273283,ENSP00000351190,ENSP00000415769	ITIH1,ITIH2,ITIH3,ITIH4,LUM
GO:0002698	negative regulation of immune effector process	5	113	0.00037	ENSP00000236850,ENSP00000278407,ENSP00000323929,ENSP00000345968,ENSP00000356969	A2M,APOA1,APOA2,PGLYRP2,SERPING1
GO:0030155	regulation of cell adhesion	10	623	0.00038	ENSP00000226218,ENSP00000232003,ENSP00000236850,ENSP00000265023,ENSP00000308938,ENSP00000321853,ENSP00000331544,ENSP00000345179,ENSP00000346839,ENSP00000362924	APOA1,APOD,FBLN1,FN1,GSN,HRG,KNG1,PLG,SERPINF2,VTN
GO:0050710	negative regulation of cytokine secretion	4	58	0.00042	ENSP00000236850,ENSP00000331544,ENSP00000346839,ENSP00000356969	APOA1,APOA2,FBLN1,FN1
GO:0051093	negative regulation of developmental process	12	910	0.00042	ENSP00000205948,ENSP00000232003,ENSP00000252486,ENSP00000254722,ENSP00000296029,ENSP00000308541,ENSP00000331544,ENSP00000345968,ENSP00000355627,ENSP00000360522,ENSP00000363770,ENSP00000393887	AGT,AHSG,APOE,APOH,C1QC,F2,FBLN1,HRG,PF4,PGLYRP2,RBP4,SERPINF1
GO:0006066	alcohol metabolic process	7	285	0.00043	ENSP00000233242,ENSP00000236850,ENSP00000237014,ENSP00000252486,ENSP00000350425,ENSP00000356969,ENSP00000360522	APOA1,APOA2,APOA4,APOB,APOE,RBP4,TTR
GO:0050728	negative regulation of inflammatory response	5	117	0.00043	ENSP00000236850,ENSP00000252486,ENSP00000254722,ENSP00000308541,ENSP00000345179	APOA1,APOD,APOE,F2,SERPINF1
GO:0042744	hydrogen peroxide catabolic process	3	20	0.00045	ENSP00000322421,ENSP00000333994,ENSP00000350425	APOA4,HBA1,HBB
GO:0001869	negative regulation of complement activation, lectin pathway	2	2	0.00048	ENSP00000278407,ENSP00000323929	A2M,SERPING1
GO:0001970	positive regulation of activation of membrane attack complex	2	2	0.00048	ENSP00000245907,ENSP00000263413	C3,C6
GO:0034445	negative regulation of plasma lipoprotein oxidation	2	2	0.00048	ENSP00000350425,ENSP00000365081	APOA4,APOM
GO:0052047	interaction with other organism via secreted substance involved in symbiotic interaction	2	2	0.00048	ENSP00000308938,ENSP00000346839	FN1,PLG
GO:0060621	negative regulation of cholesterol import	2	2	0.00048	ENSP00000227667,ENSP00000356969	APOA2,APOC3
GO:1902998	positive regulation of neurofibrillary tangle assembly	2	2	0.00048	ENSP00000252486,ENSP00000315130	APOE,CLU
GO:1904237	positive regulation of substrate-dependent cell migration, cell attachment to substrate	2	2	0.00048	ENSP00000331544,ENSP00000346839	FBLN1,FN1
GO:0044238	primary metabolic process	46	8811	0.00056	ENSP00000205948,ENSP00000215727,ENSP00000223642,ENSP00000227667,ENSP00000233242,ENSP00000236850,ENSP00000237014,ENSP00000245907,ENSP00000252486,ENSP00000263413,ENSP00000264613,ENSP00000265023,ENSP00000265132,ENSP00000265983,ENSP00000278407,ENSP00000292401,ENSP00000295897,ENSP00000308541,ENSP00000308938,ENSP00000315130,ENSP00000319464,ENSP00000322061,ENSP00000323929,ENSP00000329312,ENSP00000331544…	A2M,AGT,AHSG,ALB,AMBP,APOA1,APOA2,APOA4,APOB,APOC2,APOC3,APOD,APOE,APOH,APOM,AZGP1,C1QC,C1S,C3,C4B,C5,C6,C7,CFB,CFH,CLU,CP,CPN2,F2,FBLN1,FN1,GC,GSN,HPX,IGLL1,ITIH2,KNG1,PLG,RBP4,SERPINA1,SERPINA6,SERPINC1,SERPIND1,SERPING1,TF,TTR
GO:0044255	cellular lipid metabolic process	12	946	0.00057	ENSP00000205948,ENSP00000227667,ENSP00000233242,ENSP00000236850,ENSP00000237014,ENSP00000245907,ENSP00000252486,ENSP00000350425,ENSP00000356969,ENSP00000360522,ENSP00000365081,ENSP00000466775	APOA1,APOA2,APOA4,APOB,APOC2,APOC3,APOE,APOH,APOM,C3,RBP4,TTR
GO:0015711	organic anion transport	8	414	0.00061	ENSP00000227667,ENSP00000236850,ENSP00000252486,ENSP00000322421,ENSP00000333994,ENSP00000350425,ENSP00000356969,ENSP00000466775	APOA1,APOA2,APOA4,APOC2,APOC3,APOE,HBA1,HBB
GO:0032760	positive regulation of tumor necrosis factor production	4	67	0.00066	ENSP00000259396,ENSP00000296029,ENSP00000315130,ENSP00000394936	CLU,ORM1,ORM2,PF4
GO:1901615	organic hydroxy compound metabolic process	8	420	0.00066	ENSP00000233242,ENSP00000236850,ENSP00000237014,ENSP00000252486,ENSP00000350425,ENSP00000356969,ENSP00000360522,ENSP00000421725	APOA1,APOA2,APOA4,APOB,APOE,GC,RBP4,TTR
GO:0050708	regulation of protein secretion	8	422	0.00068	ENSP00000223642,ENSP00000236850,ENSP00000259396,ENSP00000331544,ENSP00000346839,ENSP00000356969,ENSP00000360522,ENSP00000394936	APOA1,APOA2,C5,FBLN1,FN1,ORM1,ORM2,RBP4
GO:0042325	regulation of phosphorylation	15	1465	0.00072	ENSP00000223642,ENSP00000226218,ENSP00000232003,ENSP00000236850,ENSP00000245907,ENSP00000252486,ENSP00000265132,ENSP00000265983,ENSP00000308541,ENSP00000315130,ENSP00000321853,ENSP00000331544,ENSP00000346839,ENSP00000355627,ENSP00000393887	AGT,AHSG,AMBP,APOA1,APOE,C3,C5,CLU,F2,FBLN1,FN1,HPX,HRG,SERPINF2,VTN
GO:0010954	positive regulation of protein processing	3	25	0.00074	ENSP00000245907,ENSP00000263413,ENSP00000362924	C3,C6,GSN
GO:2000259	positive regulation of protein activation cascade	2	3	0.00074	ENSP00000245907,ENSP00000263413	C3,C6
GO:2001202	negative regulation of transforming growth factor-beta secretion	2	3	0.00074	ENSP00000331544,ENSP00000346839	FBLN1,FN1
GO:0009966	regulation of signal transduction	23	3033	0.00075	ENSP00000223642,ENSP00000226218,ENSP00000227667,ENSP00000232003,ENSP00000236850,ENSP00000237014,ENSP00000245907,ENSP00000252486,ENSP00000265132,ENSP00000265983,ENSP00000278222,ENSP00000296028,ENSP00000296029,ENSP00000308541,ENSP00000315130,ENSP00000321853,ENSP00000323929,ENSP00000331544,ENSP00000345179,ENSP00000346839,ENSP00000355627,ENSP00000362924,ENSP00000393887	A2M,AGT,AHSG,AMBP,APOA1,APOC3,APOD,APOE,C3,C5,CLU,F2,FBLN1,FN1,GSN,HPX,HRG,PF4,PPBP,SAA4,SERPINF2,TTR,VTN
GO:0019220	regulation of phosphate metabolic process	16	1657	0.00077	ENSP00000223642,ENSP00000226218,ENSP00000232003,ENSP00000236850,ENSP00000245907,ENSP00000252486,ENSP00000265132,ENSP00000265983,ENSP00000308541,ENSP00000315130,ENSP00000321853,ENSP00000331544,ENSP00000346839,ENSP00000355627,ENSP00000393887,ENSP00000466775	AGT,AHSG,AMBP,APOA1,APOC2,APOE,C3,C5,CLU,F2,FBLN1,FN1,HPX,HRG,SERPINF2,VTN
GO:0050880	regulation of blood vessel size	5	137	0.00078	ENSP00000252486,ENSP00000265023,ENSP00000321853,ENSP00000333994,ENSP00000355627	AGT,APOE,HBB,KNG1,SERPINF2
GO:0051707	response to other organism	11	835	0.00078	ENSP00000232003,ENSP00000233242,ENSP00000245907,ENSP00000265023,ENSP00000296028,ENSP00000296029,ENSP00000308541,ENSP00000315130,ENSP00000329312,ENSP00000345968,ENSP00000415941	APOB,C3,C4B,CLU,F2,HRG,IGLL1,KNG1,PF4,PGLYRP2,PPBP
GO:0051851	modification by host of symbiont morphology or physiology	4	71	0.00078	ENSP00000252486,ENSP00000296029,ENSP00000308541,ENSP00000308938	APOE,F2,PF4,PLG
GO:0046889	positive regulation of lipid biosynthetic process	4	73	0.00086	ENSP00000236850,ENSP00000252486,ENSP00000350425,ENSP00000466775	APOA1,APOA4,APOC2,APOE
GO:0065003	protein-containing complex assembly	15	1514	0.00097	ENSP00000226218,ENSP00000227667,ENSP00000233242,ENSP00000236850,ENSP00000252486,ENSP00000315130,ENSP00000322421,ENSP00000333994,ENSP00000346839,ENSP00000350425,ENSP00000356969,ENSP00000362924,ENSP00000365081,ENSP00000416066,ENSP00000466775	APOA1,APOA2,APOA4,APOB,APOC2,APOC3,APOE,APOM,CLU,FN1,GSN,HBA1,HBB,SERPINA1,VTN
GO:0010646	regulation of cell communication	24	3327	0.001	ENSP00000223642,ENSP00000226218,ENSP00000227667,ENSP00000232003,ENSP00000236850,ENSP00000237014,ENSP00000245907,ENSP00000252486,ENSP00000265132,ENSP00000265983,ENSP00000278222,ENSP00000296028,ENSP00000296029,ENSP00000308541,ENSP00000315130,ENSP00000321853,ENSP00000323929,ENSP00000331544,ENSP00000345179,ENSP00000346839,ENSP00000355627,ENSP00000360522,ENSP00000362924,ENSP00000393887	A2M,AGT,AHSG,AMBP,APOA1,APOC3,APOD,APOE,C3,C5,CLU,F2,FBLN1,FN1,GSN,HPX,HRG,PF4,PPBP,RBP4,SAA4,SERPINF2,TTR,VTN
GO:0010916	negative regulation of very-low-density lipoprotein particle clearance	2	4	0.001	ENSP00000227667,ENSP00000466775	APOC2,APOC3
GO:1905908	positive regulation of amyloid fibril formation	2	4	0.001	ENSP00000252486,ENSP00000315130	APOE,CLU
GO:0030336	negative regulation of cell migration	6	237	0.0011	ENSP00000205948,ENSP00000223642,ENSP00000232003,ENSP00000252486,ENSP00000254722,ENSP00000345179	APOD,APOE,APOH,C5,HRG,SERPINF1
GO:0001932	regulation of protein phosphorylation	14	1370	0.0012	ENSP00000223642,ENSP00000226218,ENSP00000232003,ENSP00000236850,ENSP00000245907,ENSP00000252486,ENSP00000265132,ENSP00000265983,ENSP00000308541,ENSP00000315130,ENSP00000321853,ENSP00000331544,ENSP00000346839,ENSP00000355627	AGT,AMBP,APOA1,APOE,C3,C5,CLU,F2,FBLN1,FN1,HPX,HRG,SERPINF2,VTN
GO:0006911	phagocytosis, engulfment	3	31	0.0012	ENSP00000245907,ENSP00000329312,ENSP00000362924	C3,GSN,IGLL1
GO:0007162	negative regulation of cell adhesion	6	245	0.0012	ENSP00000232003,ENSP00000236850,ENSP00000265023,ENSP00000308938,ENSP00000331544,ENSP00000345179	APOA1,APOD,FBLN1,HRG,KNG1,PLG
GO:0009636	response to toxic substance	8	468	0.0012	ENSP00000252486,ENSP00000295897,ENSP00000322421,ENSP00000333994,ENSP00000350425,ENSP00000360522,ENSP00000362924,ENSP00000365081	ALB,APOA4,APOE,APOM,GSN,HBA1,HBB,RBP4
GO:0010543	regulation of platelet activation	3	31	0.0012	ENSP00000232003,ENSP00000252486,ENSP00000308541	APOE,F2,HRG
GO:0023051	regulation of signaling	24	3360	0.0012	ENSP00000223642,ENSP00000226218,ENSP00000227667,ENSP00000232003,ENSP00000236850,ENSP00000237014,ENSP00000245907,ENSP00000252486,ENSP00000265132,ENSP00000265983,ENSP00000278222,ENSP00000296028,ENSP00000296029,ENSP00000308541,ENSP00000315130,ENSP00000321853,ENSP00000323929,ENSP00000331544,ENSP00000345179,ENSP00000346839,ENSP00000355627,ENSP00000360522,ENSP00000362924,ENSP00000393887	A2M,AGT,AHSG,AMBP,APOA1,APOC3,APOD,APOE,C3,C5,CLU,F2,FBLN1,FN1,GSN,HPX,HRG,PF4,PPBP,RBP4,SAA4,SERPINF2,TTR,VTN
GO:0042311	vasodilation	3	31	0.0012	ENSP00000252486,ENSP00000265023,ENSP00000355627	AGT,APOE,KNG1
GO:0045862	positive regulation of proteolysis	7	347	0.0012	ENSP00000245907,ENSP00000252486,ENSP00000263413,ENSP00000315130,ENSP00000331544,ENSP00000346839,ENSP00000362924	APOE,C3,C6,CLU,FBLN1,FN1,GSN
GO:0043085	positive regulation of catalytic activity	14	1381	0.0013	ENSP00000205948,ENSP00000223642,ENSP00000236850,ENSP00000252486,ENSP00000308541,ENSP00000315130,ENSP00000323929,ENSP00000331544,ENSP00000346839,ENSP00000350425,ENSP00000355627,ENSP00000356969,ENSP00000362924,ENSP00000466775	A2M,AGT,APOA1,APOA2,APOA4,APOC2,APOE,APOH,C5,CLU,F2,FBLN1,FN1,GSN
GO:0002034	regulation of blood vessel diameter by renin-angiotensin	2	5	0.0014	ENSP00000321853,ENSP00000355627	AGT,SERPINF2
GO:0014012	peripheral nervous system axon regeneration	2	5	0.0014	ENSP00000236850,ENSP00000345179	APOA1,APOD
GO:0032880	regulation of protein localization	11	901	0.0014	ENSP00000223642,ENSP00000236850,ENSP00000259396,ENSP00000308541,ENSP00000331544,ENSP00000345179,ENSP00000346839,ENSP00000356969,ENSP00000360522,ENSP00000362924,ENSP00000394936	APOA1,APOA2,APOD,C5,F2,FBLN1,FN1,GSN,ORM1,ORM2,RBP4
GO:0051224	negative regulation of protein transport	5	161	0.0015	ENSP00000236850,ENSP00000331544,ENSP00000345179,ENSP00000346839,ENSP00000356969	APOA1,APOA2,APOD,FBLN1,FN1
GO:0042127	regulation of cell population proliferation	15	1594	0.0016	ENSP00000205948,ENSP00000232003,ENSP00000252486,ENSP00000254722,ENSP00000292401,ENSP00000296028,ENSP00000296029,ENSP00000308541,ENSP00000308938,ENSP00000321853,ENSP00000331544,ENSP00000345179,ENSP00000346839,ENSP00000355627,ENSP00000360522	AGT,APOD,APOE,APOH,AZGP1,F2,FBLN1,FN1,HRG,PF4,PLG,PPBP,RBP4,SERPINF1,SERPINF2
GO:0051223	regulation of protein transport	9	622	0.0016	ENSP00000223642,ENSP00000236850,ENSP00000259396,ENSP00000331544,ENSP00000345179,ENSP00000346839,ENSP00000356969,ENSP00000360522,ENSP00000394936	APOA1,APOA2,APOD,C5,FBLN1,FN1,ORM1,ORM2,RBP4
GO:1901700	response to oxygen-containing compound	14	1427	0.0017	ENSP00000233242,ENSP00000252486,ENSP00000254722,ENSP00000296028,ENSP00000296029,ENSP00000322421,ENSP00000333994,ENSP00000345179,ENSP00000350425,ENSP00000355627,ENSP00000356969,ENSP00000360522,ENSP00000362924,ENSP00000365081	AGT,APOA2,APOA4,APOB,APOD,APOE,APOM,GSN,HBA1,HBB,PF4,PPBP,RBP4,SERPINF1
GO:0002740	negative regulation of cytokine secretion involved in immune response	2	6	0.0018	ENSP00000236850,ENSP00000356969	APOA1,APOA2
GO:0006875	cellular metal ion homeostasis	8	499	0.0018	ENSP00000252486,ENSP00000264613,ENSP00000265023,ENSP00000265983,ENSP00000308541,ENSP00000322061,ENSP00000355627,ENSP00000385834	AGT,APOE,C7,CP,F2,HPX,KNG1,TF
GO:0034447	very-low-density lipoprotein particle clearance	2	6	0.0018	ENSP00000233242,ENSP00000252486	APOB,APOE
GO:0050706	regulation of interleukin-1 beta secretion	3	37	0.0019	ENSP00000236850,ENSP00000259396,ENSP00000394936	APOA1,ORM1,ORM2
GO:2000379	positive regulation of reactive oxygen species metabolic process	4	94	0.0019	ENSP00000308541,ENSP00000315130,ENSP00000333994,ENSP00000355627	AGT,CLU,F2,HBB
GO:0050793	regulation of developmental process	19	2416	0.002	ENSP00000205948,ENSP00000223642,ENSP00000232003,ENSP00000233242,ENSP00000236850,ENSP00000245907,ENSP00000252486,ENSP00000254722,ENSP00000263413,ENSP00000296029,ENSP00000308541,ENSP00000321853,ENSP00000331544,ENSP00000345968,ENSP00000346839,ENSP00000355627,ENSP00000360522,ENSP00000363770,ENSP00000393887	AGT,AHSG,APOA1,APOB,APOE,APOH,C1QC,C3,C5,C6,F2,FBLN1,FN1,HRG,PF4,PGLYRP2,RBP4,SERPINF1,SERPINF2
GO:0051801	cytolysis in other organism involved in symbiotic interaction	2	7	0.0022	ENSP00000295897,ENSP00000308541	ALB,F2
GO:2000427	positive regulation of apoptotic cell clearance	2	7	0.0022	ENSP00000245907,ENSP00000415941	C3,C4B
GO:1902905	positive regulation of supramolecular fiber organization	5	180	0.0023	ENSP00000236850,ENSP00000252486,ENSP00000315130,ENSP00000321853,ENSP00000362924	APOA1,APOE,CLU,GSN,SERPINF2
GO:0055082	cellular chemical homeostasis	9	665	0.0024	ENSP00000252486,ENSP00000254722,ENSP00000264613,ENSP00000265023,ENSP00000265983,ENSP00000308541,ENSP00000322061,ENSP00000355627,ENSP00000385834	AGT,APOE,C7,CP,F2,HPX,KNG1,SERPINF1,TF
GO:0008285	negative regulation of cell population proliferation	9	669	0.0025	ENSP00000205948,ENSP00000232003,ENSP00000252486,ENSP00000254722,ENSP00000292401,ENSP00000308938,ENSP00000331544,ENSP00000345179,ENSP00000360522	APOD,APOE,APOH,AZGP1,FBLN1,HRG,PLG,RBP4,SERPINF1
GO:0046486	glycerolipid metabolic process	7	401	0.0025	ENSP00000205948,ENSP00000227667,ENSP00000233242,ENSP00000236850,ENSP00000252486,ENSP00000350425,ENSP00000356969	APOA1,APOA2,APOA4,APOB,APOC3,APOE,APOH
GO:0045429	positive regulation of nitric oxide biosynthetic process	3	42	0.0026	ENSP00000315130,ENSP00000333994,ENSP00000355627	AGT,CLU,HBB
GO:1903530	regulation of secretion by cell	9	672	0.0026	ENSP00000223642,ENSP00000236850,ENSP00000259396,ENSP00000331544,ENSP00000346839,ENSP00000355627,ENSP00000356969,ENSP00000360522,ENSP00000394936	AGT,APOA1,APOA2,C5,FBLN1,FN1,ORM1,ORM2,RBP4
GO:2000026	regulation of multicellular organismal development	16	1876	0.0026	ENSP00000205948,ENSP00000223642,ENSP00000232003,ENSP00000236850,ENSP00000245907,ENSP00000252486,ENSP00000254722,ENSP00000263413,ENSP00000296029,ENSP00000308541,ENSP00000345968,ENSP00000346839,ENSP00000355627,ENSP00000360522,ENSP00000363770,ENSP00000393887	AGT,AHSG,APOA1,APOE,APOH,C1QC,C3,C5,C6,F2,FN1,HRG,PF4,PGLYRP2,RBP4,SERPINF1
GO:0090209	negative regulation of triglyceride metabolic process	2	8	0.0027	ENSP00000227667,ENSP00000252486	APOC3,APOE
GO:0000302	response to reactive oxygen species	5	189	0.0028	ENSP00000252486,ENSP00000322421,ENSP00000333994,ENSP00000345179,ENSP00000350425	APOA4,APOD,APOE,HBA1,HBB
GO:0003014	renal system process	4	107	0.0029	ENSP00000321853,ENSP00000333994,ENSP00000355627,ENSP00000362924	AGT,GSN,HBB,SERPINF2
GO:0010955	negative regulation of protein processing	3	44	0.0029	ENSP00000278407,ENSP00000321853,ENSP00000323929	A2M,SERPINF2,SERPING1
GO:0044093	positive regulation of molecular function	15	1713	0.0031	ENSP00000205948,ENSP00000223642,ENSP00000226218,ENSP00000236850,ENSP00000252486,ENSP00000308541,ENSP00000315130,ENSP00000323929,ENSP00000331544,ENSP00000346839,ENSP00000350425,ENSP00000355627,ENSP00000356969,ENSP00000362924,ENSP00000466775	A2M,AGT,APOA1,APOA2,APOA4,APOC2,APOE,APOH,C5,CLU,F2,FBLN1,FN1,GSN,VTN
GO:0015886	heme transport	2	9	0.0032	ENSP00000232003,ENSP00000265983	HPX,HRG
GO:0070327	thyroid hormone transport	2	9	0.0032	ENSP00000237014,ENSP00000329374	SERPINA7,TTR
GO:1902430	negative regulation of amyloid-beta formation	2	9	0.0032	ENSP00000252486,ENSP00000315130	APOE,CLU
GO:0009617	response to bacterium	8	555	0.0033	ENSP00000233242,ENSP00000245907,ENSP00000296028,ENSP00000296029,ENSP00000308541,ENSP00000329312,ENSP00000345968,ENSP00000415941	APOB,C3,C4B,F2,IGLL1,PF4,PGLYRP2,PPBP
GO:0050766	positive regulation of phagocytosis	3	47	0.0034	ENSP00000245907,ENSP00000393887,ENSP00000415941	AHSG,C3,C4B
GO:0050801	ion homeostasis	9	708	0.0036	ENSP00000236850,ENSP00000252486,ENSP00000264613,ENSP00000265023,ENSP00000265983,ENSP00000308541,ENSP00000322061,ENSP00000355627,ENSP00000385834	AGT,APOA1,APOE,C7,CP,F2,HPX,KNG1,TF
GO:0018158	protein oxidation	2	10	0.0037	ENSP00000236850,ENSP00000356969	APOA1,APOA2
GO:0034379	very-low-density lipoprotein particle assembly	2	10	0.0037	ENSP00000227667,ENSP00000233242	APOB,APOC3
GO:1900221	regulation of amyloid-beta clearance	2	10	0.0037	ENSP00000252486,ENSP00000315130	APOE,CLU
GO:1902947	regulation of tau-protein kinase activity	2	10	0.0037	ENSP00000252486,ENSP00000315130	APOE,CLU
GO:2000258	negative regulation of protein activation cascade	2	10	0.0037	ENSP00000278407,ENSP00000323929	A2M,SERPING1
GO:0048260	positive regulation of receptor-mediated endocytosis	3	50	0.0039	ENSP00000226218,ENSP00000315130,ENSP00000385834	CLU,TF,VTN
GO:0010469	regulation of signaling receptor activity	8	577	0.004	ENSP00000223642,ENSP00000236850,ENSP00000237014,ENSP00000278222,ENSP00000296028,ENSP00000296029,ENSP00000308541,ENSP00000355627	AGT,APOA1,C5,F2,PF4,PPBP,SAA4,TTR
GO:0000041	transition metal ion transport	4	121	0.0042	ENSP00000232003,ENSP00000264613,ENSP00000265983,ENSP00000385834	CP,HPX,HRG,TF
GO:0044281	small molecule metabolic process	15	1779	0.0042	ENSP00000233242,ENSP00000236850,ENSP00000237014,ENSP00000245907,ENSP00000252486,ENSP00000266041,ENSP00000266718,ENSP00000273283,ENSP00000345179,ENSP00000350425,ENSP00000351190,ENSP00000356969,ENSP00000360522,ENSP00000415769,ENSP00000421725	APOA1,APOA2,APOA4,APOB,APOD,APOE,C3,GC,ITIH1,ITIH2,ITIH3,ITIH4,LUM,RBP4,TTR
GO:0051247	positive regulation of protein metabolic process	14	1587	0.0042	ENSP00000223642,ENSP00000226218,ENSP00000245907,ENSP00000252486,ENSP00000263413,ENSP00000265983,ENSP00000308541,ENSP00000315130,ENSP00000321853,ENSP00000331544,ENSP00000346839,ENSP00000355627,ENSP00000356969,ENSP00000362924	AGT,APOA2,APOE,C3,C5,C6,CLU,F2,FBLN1,FN1,GSN,HPX,SERPINF2,VTN
GO:0051873	killing by host of symbiont cells	2	11	0.0042	ENSP00000296029,ENSP00000308541	F2,PF4
GO:1902004	positive regulation of amyloid-beta formation	2	11	0.0042	ENSP00000252486,ENSP00000315130	APOE,CLU
GO:0030335	positive regulation of cell migration	7	452	0.0045	ENSP00000226218,ENSP00000296028,ENSP00000296029,ENSP00000308938,ENSP00000331544,ENSP00000346839,ENSP00000355627	AGT,FBLN1,FN1,PF4,PLG,PPBP,VTN
GO:0002700	regulation of production of molecular mediator of immune response	4	124	0.0046	ENSP00000236850,ENSP00000265983,ENSP00000356969,ENSP00000360522	APOA1,APOA2,HPX,RBP4
GO:0042493	response to drug	10	900	0.0046	ENSP00000236850,ENSP00000254722,ENSP00000322421,ENSP00000327431,ENSP00000333994,ENSP00000345179,ENSP00000356969,ENSP00000360522,ENSP00000362924,ENSP00000466775	APOA1,APOA2,APOC2,APOD,GSN,HBA1,HBB,HBG1,RBP4,SERPINF1
GO:0048146	positive regulation of fibroblast proliferation	3	54	0.0046	ENSP00000331544,ENSP00000346839,ENSP00000355627	AGT,FBLN1,FN1
GO:0051345	positive regulation of hydrolase activity	9	742	0.0046	ENSP00000205948,ENSP00000236850,ENSP00000323929,ENSP00000331544,ENSP00000346839,ENSP00000350425,ENSP00000355627,ENSP00000362924,ENSP00000466775	A2M,AGT,APOA1,APOA4,APOC2,APOH,FBLN1,FN1,GSN
GO:0010812	negative regulation of cell-substrate adhesion	3	55	0.0048	ENSP00000308938,ENSP00000331544,ENSP00000345179	APOD,FBLN1,PLG
GO:0018206	peptidyl-methionine modification	2	12	0.0048	ENSP00000236850,ENSP00000356969	APOA1,APOA2
GO:0062012	regulation of small molecule metabolic process	6	332	0.0048	ENSP00000227667,ENSP00000233242,ENSP00000236850,ENSP00000252486,ENSP00000350425,ENSP00000466775	APOA1,APOA4,APOB,APOC2,APOC3,APOE
GO:1900016	negative regulation of cytokine production involved in inflammatory response	2	12	0.0048	ENSP00000308541,ENSP00000345179	APOD,F2
GO:1904469	positive regulation of tumor necrosis factor secretion	2	12	0.0048	ENSP00000259396,ENSP00000394936	ORM1,ORM2
GO:0090066	regulation of anatomical structure size	7	464	0.0051	ENSP00000252486,ENSP00000265023,ENSP00000321853,ENSP00000333994,ENSP00000346839,ENSP00000355627,ENSP00000362924	AGT,APOE,FN1,GSN,HBB,KNG1,SERPINF2
GO:0097746	regulation of blood vessel diameter	4	129	0.0052	ENSP00000252486,ENSP00000265023,ENSP00000321853,ENSP00000355627	AGT,APOE,KNG1,SERPINF2
GO:0006883	cellular sodium ion homeostasis	2	13	0.0054	ENSP00000322061,ENSP00000355627	AGT,C7
GO:2000047	regulation of cell-cell adhesion mediated by cadherin	2	13	0.0054	ENSP00000308938,ENSP00000321853	PLG,SERPINF2
GO:0042159	lipoprotein catabolic process	2	14	0.0061	ENSP00000233242,ENSP00000252486	APOB,APOE
GO:0070293	renal absorption	2	14	0.0061	ENSP00000333994,ENSP00000362924	GSN,HBB
GO:0006811	ion transport	12	1292	0.0063	ENSP00000227667,ENSP00000232003,ENSP00000236850,ENSP00000252486,ENSP00000264613,ENSP00000265983,ENSP00000322421,ENSP00000333994,ENSP00000350425,ENSP00000356969,ENSP00000385834,ENSP00000466775	APOA1,APOA2,APOA4,APOC2,APOC3,APOE,CP,HBA1,HBB,HPX,HRG,TF
GO:0033036	macromolecule localization	17	2268	0.0063	ENSP00000205948,ENSP00000226355,ENSP00000227667,ENSP00000233242,ENSP00000236850,ENSP00000252486,ENSP00000292401,ENSP00000315130,ENSP00000345179,ENSP00000350425,ENSP00000355627,ENSP00000356969,ENSP00000360522,ENSP00000362924,ENSP00000365081,ENSP00000385834,ENSP00000466775	AFM,AGT,APOA1,APOA2,APOA4,APOB,APOC2,APOC3,APOD,APOE,APOH,APOM,AZGP1,CLU,GSN,RBP4,TF
GO:0006935	chemotaxis	7	491	0.0068	ENSP00000215727,ENSP00000223642,ENSP00000232003,ENSP00000236850,ENSP00000278222,ENSP00000296028,ENSP00000296029	APOA1,C5,HRG,PF4,PPBP,SAA4,SERPIND1
GO:0008211	glucocorticoid metabolic process	2	15	0.0068	ENSP00000236850,ENSP00000342850	APOA1,SERPINA6
GO:0010035	response to inorganic substance	7	491	0.0068	ENSP00000233242,ENSP00000254722,ENSP00000322421,ENSP00000333994,ENSP00000350425,ENSP00000362924,ENSP00000385834	APOA4,APOB,GSN,HBA1,HBB,SERPINF1,TF
GO:0042953	lipoprotein transport	2	15	0.0068	ENSP00000233242,ENSP00000466775	APOB,APOC2
GO:0032270	positive regulation of cellular protein metabolic process	13	1496	0.0069	ENSP00000223642,ENSP00000226218,ENSP00000245907,ENSP00000252486,ENSP00000263413,ENSP00000265983,ENSP00000308541,ENSP00000315130,ENSP00000321853,ENSP00000331544,ENSP00000346839,ENSP00000355627,ENSP00000362924	AGT,APOE,C3,C5,C6,CLU,F2,FBLN1,FN1,GSN,HPX,SERPINF2,VTN
GO:0044089	positive regulation of cellular component biogenesis	7	498	0.0072	ENSP00000232003,ENSP00000236850,ENSP00000252486,ENSP00000315130,ENSP00000321853,ENSP00000355627,ENSP00000362924	AGT,APOA1,APOE,CLU,GSN,HRG,SERPINF2
GO:0006879	cellular iron ion homeostasis	3	66	0.0075	ENSP00000264613,ENSP00000265983,ENSP00000385834	CP,HPX,TF
GO:0040011	locomotion	11	1144	0.0075	ENSP00000215727,ENSP00000223642,ENSP00000226218,ENSP00000232003,ENSP00000233242,ENSP00000236850,ENSP00000278222,ENSP00000296028,ENSP00000296029,ENSP00000329312,ENSP00000346839	APOA1,APOB,C5,FN1,HRG,IGLL1,PF4,PPBP,SAA4,SERPIND1,VTN
GO:0048709	oligodendrocyte differentiation	3	66	0.0075	ENSP00000226218,ENSP00000315130,ENSP00000362924	CLU,GSN,VTN
GO:0016477	cell migration	9	812	0.0079	ENSP00000223642,ENSP00000226218,ENSP00000233242,ENSP00000236850,ENSP00000278222,ENSP00000296028,ENSP00000296029,ENSP00000329312,ENSP00000346839	APOA1,APOB,C5,FN1,IGLL1,PF4,PPBP,SAA4,VTN
GO:0008015	blood circulation	6	373	0.008	ENSP00000252486,ENSP00000265023,ENSP00000278407,ENSP00000321853,ENSP00000333994,ENSP00000355627	AGT,APOE,HBB,KNG1,SERPINF2,SERPING1
GO:0030277	maintenance of gastrointestinal epithelium	2	17	0.0082	ENSP00000360522,ENSP00000376793	GIG25,RBP4
GO:0045785	positive regulation of cell adhesion	6	375	0.0082	ENSP00000226218,ENSP00000232003,ENSP00000236850,ENSP00000321853,ENSP00000331544,ENSP00000346839	APOA1,FBLN1,FN1,HRG,SERPINF2,VTN
GO:0051235	maintenance of location	4	150	0.0082	ENSP00000236850,ENSP00000252486,ENSP00000295897,ENSP00000362924	ALB,APOA1,APOE,GSN
GO:0071636	positive regulation of transforming growth factor beta production	2	17	0.0082	ENSP00000266718,ENSP00000321853	LUM,SERPINF2
GO:0007568	aging	5	255	0.0083	ENSP00000254722,ENSP00000278407,ENSP00000345179,ENSP00000355627,ENSP00000362924	AGT,APOD,GSN,SERPINF1,SERPING1
GO:0010942	positive regulation of cell death	8	663	0.0084	ENSP00000232003,ENSP00000252486,ENSP00000265023,ENSP00000315130,ENSP00000322421,ENSP00000333994,ENSP00000355627,ENSP00000362924	AGT,APOE,CLU,GSN,HBA1,HBB,HRG,KNG1
GO:0048514	blood vessel morphogenesis	6	381	0.0087	ENSP00000232003,ENSP00000233242,ENSP00000252486,ENSP00000321853,ENSP00000345179,ENSP00000346839	APOB,APOD,APOE,FN1,HRG,SERPINF2
GO:0006826	iron ion transport	3	71	0.0088	ENSP00000232003,ENSP00000265983,ENSP00000385834	HPX,HRG,TF
GO:0010544	negative regulation of platelet activation	2	18	0.0089	ENSP00000252486,ENSP00000308541	APOE,F2
GO:0046470	phosphatidylcholine metabolic process	3	72	0.009	ENSP00000236850,ENSP00000350425,ENSP00000356969	APOA1,APOA2,APOA4
GO:0046427	positive regulation of receptor signaling pathway via JAK-STAT	3	73	0.0094	ENSP00000265983,ENSP00000308541,ENSP00000355627	AGT,F2,HPX
GO:0007263	nitric oxide mediated signal transduction	2	19	0.0097	ENSP00000252486,ENSP00000355627	AGT,APOE
GO:0048261	negative regulation of receptor-mediated endocytosis	2	19	0.0097	ENSP00000227667,ENSP00000466775	APOC2,APOC3
GO:1902531	regulation of intracellular signal transduction	14	1764	0.0098	ENSP00000223642,ENSP00000227667,ENSP00000236850,ENSP00000252486,ENSP00000265132,ENSP00000265983,ENSP00000296029,ENSP00000308541,ENSP00000315130,ENSP00000321853,ENSP00000323929,ENSP00000331544,ENSP00000346839,ENSP00000355627	A2M,AGT,AMBP,APOA1,APOC3,APOE,C5,CLU,F2,FBLN1,FN1,HPX,PF4,SERPINF2
GO:0009893	positive regulation of metabolic process	21	3280	0.0102	ENSP00000223642,ENSP00000226218,ENSP00000233242,ENSP00000236850,ENSP00000245907,ENSP00000252486,ENSP00000263413,ENSP00000265983,ENSP00000266718,ENSP00000296029,ENSP00000308541,ENSP00000315130,ENSP00000321853,ENSP00000331544,ENSP00000333994,ENSP00000346839,ENSP00000350425,ENSP00000355627,ENSP00000356969,ENSP00000362924,ENSP00000466775	AGT,APOA1,APOA2,APOA4,APOB,APOC2,APOE,C3,C5,C6,CLU,F2,FBLN1,FN1,GSN,HBB,HPX,LUM,PF4,SERPINF2,VTN
GO:1905954	positive regulation of lipid localization	3	76	0.0103	ENSP00000233242,ENSP00000245907,ENSP00000252486	APOB,APOE,C3
GO:0031325	positive regulation of cellular metabolic process	20	3060	0.0105	ENSP00000223642,ENSP00000226218,ENSP00000236850,ENSP00000245907,ENSP00000252486,ENSP00000263413,ENSP00000265983,ENSP00000266718,ENSP00000296029,ENSP00000308541,ENSP00000315130,ENSP00000321853,ENSP00000331544,ENSP00000333994,ENSP00000346839,ENSP00000350425,ENSP00000355627,ENSP00000356969,ENSP00000362924,ENSP00000466775	AGT,APOA1,APOA2,APOA4,APOC2,APOE,C3,C5,C6,CLU,F2,FBLN1,FN1,GSN,HBB,HPX,LUM,PF4,SERPINF2,VTN
GO:0009896	positive regulation of catabolic process	6	399	0.0106	ENSP00000236850,ENSP00000252486,ENSP00000315130,ENSP00000350425,ENSP00000356969,ENSP00000466775	APOA1,APOA2,APOA4,APOC2,APOE,CLU
GO:0009743	response to carbohydrate	4	164	0.0107	ENSP00000233242,ENSP00000254722,ENSP00000356969,ENSP00000365081	APOA2,APOB,APOM,SERPINF1
GO:0050821	protein stabilization	4	166	0.0111	ENSP00000226355,ENSP00000236850,ENSP00000315130,ENSP00000319464	AFM,APOA1,CLU,CPN2
GO:0031100	animal organ regeneration	3	79	0.0113	ENSP00000226218,ENSP00000236850,ENSP00000356969	APOA1,APOA2,VTN
GO:0045649	regulation of macrophage differentiation	2	21	0.0113	ENSP00000296029,ENSP00000363770	C1QC,PF4
GO:0098581	detection of external biotic stimulus	2	21	0.0113	ENSP00000345968,ENSP00000415941	C4B,PGLYRP2
GO:0010884	positive regulation of lipid storage	2	22	0.0122	ENSP00000233242,ENSP00000245907	APOB,C3
GO:0050995	negative regulation of lipid catabolic process	2	22	0.0122	ENSP00000227667,ENSP00000356969	APOA2,APOC3
GO:0010468	regulation of gene expression	26	4533	0.0123	ENSP00000223642,ENSP00000226218,ENSP00000232003,ENSP00000233242,ENSP00000245907,ENSP00000252486,ENSP00000254722,ENSP00000263413,ENSP00000266718,ENSP00000278407,ENSP00000296029,ENSP00000308541,ENSP00000315130,ENSP00000319464,ENSP00000321853,ENSP00000322061,ENSP00000323929,ENSP00000331544,ENSP00000346839,ENSP00000355627,ENSP00000356399,ENSP00000362924,ENSP00000363770,ENSP00000385035,ENSP00000415941…	A2M,AGT,APOB,APOE,C1QC,C1S,C3,C4B,C5,C6,C7,CFB,CFH,CLU,CPN2,F2,FBLN1,FN1,GSN,HRG,LUM,PF4,SERPINF1,SERPINF2,SERPING1,VTN
GO:0051651	maintenance of location in cell	3	83	0.0128	ENSP00000252486,ENSP00000295897,ENSP00000362924	ALB,APOE,GSN
GO:1901888	regulation of cell junction assembly	3	83	0.0128	ENSP00000232003,ENSP00000345179,ENSP00000355627	AGT,APOD,HRG
GO:0002685	regulation of leukocyte migration	4	175	0.0131	ENSP00000223642,ENSP00000296028,ENSP00000296029,ENSP00000345179	APOD,C5,PF4,PPBP
GO:0032462	regulation of protein homooligomerization	2	23	0.0131	ENSP00000252486,ENSP00000315130	APOE,CLU
GO:0044267	cellular protein metabolic process	22	3603	0.0136	ENSP00000215727,ENSP00000233242,ENSP00000236850,ENSP00000237014,ENSP00000245907,ENSP00000252486,ENSP00000264613,ENSP00000265023,ENSP00000265132,ENSP00000295897,ENSP00000308541,ENSP00000308938,ENSP00000346839,ENSP00000350425,ENSP00000351190,ENSP00000355627,ENSP00000356671,ENSP00000356969,ENSP00000362924,ENSP00000385834,ENSP00000393887,ENSP00000416066	AGT,AHSG,ALB,AMBP,APOA1,APOA2,APOA4,APOB,APOE,C3,CP,F2,FN1,GSN,ITIH2,KNG1,PLG,SERPINA1,SERPINC1,SERPIND1,TF,TTR
GO:0061024	membrane organization	8	729	0.0138	ENSP00000233242,ENSP00000245907,ENSP00000252486,ENSP00000315130,ENSP00000329312,ENSP00000362924,ENSP00000385834,ENSP00000416066	APOB,APOE,C3,CLU,GSN,IGLL1,SERPINA1,TF
GO:0042158	lipoprotein biosynthetic process	3	87	0.0141	ENSP00000233242,ENSP00000236850,ENSP00000252486	APOA1,APOB,APOE
GO:0043535	regulation of blood vessel endothelial cell migration	3	88	0.0145	ENSP00000232003,ENSP00000252486,ENSP00000308938	APOE,HRG,PLG
GO:0050718	positive regulation of interleukin-1 beta secretion	2	25	0.0148	ENSP00000259396,ENSP00000394936	ORM1,ORM2
GO:0060326	cell chemotaxis	4	183	0.0149	ENSP00000223642,ENSP00000278222,ENSP00000296028,ENSP00000296029	C5,PF4,PPBP,SAA4
GO:0006909	phagocytosis	4	185	0.0154	ENSP00000245907,ENSP00000329312,ENSP00000362924,ENSP00000415941	C3,C4B,GSN,IGLL1
GO:0002699	positive regulation of immune effector process	4	186	0.0156	ENSP00000245907,ENSP00000263413,ENSP00000265983,ENSP00000360522	C3,C6,HPX,RBP4
GO:0042445	hormone metabolic process	4	186	0.0156	ENSP00000236850,ENSP00000237014,ENSP00000342850,ENSP00000360522	APOA1,RBP4,SERPINA6,TTR
GO:0098542	defense response to other organism	6	438	0.0156	ENSP00000232003,ENSP00000296028,ENSP00000296029,ENSP00000308541,ENSP00000329312,ENSP00000345968	F2,HRG,IGLL1,PF4,PGLYRP2,PPBP
GO:0032967	positive regulation of collagen biosynthetic process	2	26	0.0157	ENSP00000308541,ENSP00000321853	F2,SERPINF2
GO:0050920	regulation of chemotaxis	4	188	0.0161	ENSP00000223642,ENSP00000232003,ENSP00000296028,ENSP00000296029	C5,HRG,PF4,PPBP
GO:0051094	positive regulation of developmental process	11	1286	0.0161	ENSP00000223642,ENSP00000233242,ENSP00000236850,ENSP00000245907,ENSP00000252486,ENSP00000254722,ENSP00000263413,ENSP00000296029,ENSP00000321853,ENSP00000346839,ENSP00000355627	AGT,APOA1,APOB,APOE,C3,C5,C6,FN1,PF4,SERPINF1,SERPINF2
GO:0010575	positive regulation of vascular endothelial growth factor production	2	27	0.0167	ENSP00000223642,ENSP00000245907	C3,C5
GO:0019915	lipid storage	2	28	0.0178	ENSP00000236850,ENSP00000252486	APOA1,APOE
GO:0035461	vitamin transmembrane transport	2	28	0.0178	ENSP00000360522,ENSP00000421725	GC,RBP4
GO:0042168	heme metabolic process	2	30	0.02	ENSP00000265132,ENSP00000265983	AMBP,HPX
GO:0042572	retinol metabolic process	2	30	0.02	ENSP00000237014,ENSP00000360522	RBP4,TTR
GO:0090023	positive regulation of neutrophil chemotaxis	2	30	0.02	ENSP00000296028,ENSP00000296029	PF4,PPBP
GO:0006656	phosphatidylcholine biosynthetic process	2	31	0.0211	ENSP00000236850,ENSP00000356969	APOA1,APOA2
GO:1901890	positive regulation of cell junction assembly	2	31	0.0211	ENSP00000232003,ENSP00000355627	AGT,HRG
GO:0009968	negative regulation of signal transduction	10	1160	0.0223	ENSP00000232003,ENSP00000236850,ENSP00000252486,ENSP00000265132,ENSP00000296029,ENSP00000315130,ENSP00000331544,ENSP00000345179,ENSP00000355627,ENSP00000393887	AGT,AHSG,AMBP,APOA1,APOD,APOE,CLU,FBLN1,HRG,PF4
GO:0043537	negative regulation of blood vessel endothelial cell migration	2	32	0.0223	ENSP00000232003,ENSP00000252486	APOE,HRG
GO:0045745	positive regulation of G protein-coupled receptor signaling pathway	2	32	0.0223	ENSP00000245907,ENSP00000308541	C3,F2
GO:0072359	circulatory system development	8	807	0.0234	ENSP00000232003,ENSP00000233242,ENSP00000252486,ENSP00000321853,ENSP00000345179,ENSP00000346839,ENSP00000355627,ENSP00000360522	AGT,APOB,APOD,APOE,FN1,HRG,RBP4,SERPINF2
GO:0031331	positive regulation of cellular catabolic process	5	343	0.0245	ENSP00000236850,ENSP00000252486,ENSP00000315130,ENSP00000350425,ENSP00000466775	APOA1,APOA4,APOC2,APOE,CLU
GO:0002688	regulation of leukocyte chemotaxis	3	112	0.0259	ENSP00000223642,ENSP00000296028,ENSP00000296029	C5,PF4,PPBP
GO:0014911	positive regulation of smooth muscle cell migration	2	36	0.0269	ENSP00000226218,ENSP00000355627	AGT,VTN
GO:0002686	negative regulation of leukocyte migration	2	37	0.0281	ENSP00000223642,ENSP00000345179	APOD,C5
GO:0002891	positive regulation of immunoglobulin mediated immune response	2	37	0.0281	ENSP00000245907,ENSP00000265983	C3,HPX
GO:0050922	negative regulation of chemotaxis	2	37	0.0281	ENSP00000223642,ENSP00000232003	C5,HRG
GO:0050865	regulation of cell activation	6	506	0.0284	ENSP00000232003,ENSP00000252486,ENSP00000308541,ENSP00000329312,ENSP00000345968,ENSP00000362924	APOE,F2,GSN,HRG,IGLL1,PGLYRP2
GO:0050715	positive regulation of cytokine secretion	3	117	0.0286	ENSP00000223642,ENSP00000259396,ENSP00000394936	C5,ORM1,ORM2
GO:0001937	negative regulation of endothelial cell proliferation	2	38	0.0292	ENSP00000205948,ENSP00000252486	APOE,APOH
GO:0045088	regulation of innate immune response	5	361	0.0292	ENSP00000233242,ENSP00000265983,ENSP00000278407,ENSP00000323929,ENSP00000345968	A2M,APOB,HPX,PGLYRP2,SERPING1
GO:0010817	regulation of hormone levels	6	511	0.0295	ENSP00000236850,ENSP00000237014,ENSP00000329374,ENSP00000342850,ENSP00000355627,ENSP00000360522	AGT,APOA1,RBP4,SERPINA6,SERPINA7,TTR
GO:1903532	positive regulation of secretion by cell	5	364	0.0301	ENSP00000223642,ENSP00000259396,ENSP00000355627,ENSP00000360522,ENSP00000394936	AGT,C5,ORM1,ORM2,RBP4
GO:0030168	platelet activation	3	120	0.0303	ENSP00000232003,ENSP00000296029,ENSP00000308541	F2,HRG,PF4
GO:0031349	positive regulation of defense response	5	365	0.0303	ENSP00000233242,ENSP00000245907,ENSP00000265983,ENSP00000345968,ENSP00000355627	AGT,APOB,C3,HPX,PGLYRP2
GO:0014003	oligodendrocyte development	2	39	0.0304	ENSP00000315130,ENSP00000362924	CLU,GSN
GO:0030199	collagen fibril organization	2	39	0.0304	ENSP00000266718,ENSP00000321853	LUM,SERPINF2
GO:0050680	negative regulation of epithelial cell proliferation	3	122	0.0314	ENSP00000205948,ENSP00000252486,ENSP00000254722	APOE,APOH,SERPINF1
GO:0010647	positive regulation of cell communication	12	1631	0.0315	ENSP00000223642,ENSP00000226218,ENSP00000236850,ENSP00000245907,ENSP00000265983,ENSP00000296029,ENSP00000308541,ENSP00000315130,ENSP00000321853,ENSP00000355627,ENSP00000360522,ENSP00000362924	AGT,APOA1,C3,C5,CLU,F2,GSN,HPX,PF4,RBP4,SERPINF2,VTN
GO:0016043	cellular component organization	27	5163	0.032	ENSP00000226218,ENSP00000227667,ENSP00000233242,ENSP00000236850,ENSP00000237014,ENSP00000245907,ENSP00000252486,ENSP00000266718,ENSP00000295897,ENSP00000308938,ENSP00000315130,ENSP00000321853,ENSP00000322421,ENSP00000323929,ENSP00000329312,ENSP00000331544,ENSP00000333994,ENSP00000345179,ENSP00000346839,ENSP00000350425,ENSP00000355627,ENSP00000356969,ENSP00000362924,ENSP00000365081,ENSP00000385834…	A2M,AGT,ALB,APOA1,APOA2,APOA4,APOB,APOC2,APOC3,APOD,APOE,APOM,C3,CLU,FBLN1,FN1,GSN,HBA1,HBB,IGLL1,LUM,PLG,SERPINA1,SERPINF2,TF,TTR,VTN
GO:0050730	regulation of peptidyl-tyrosine phosphorylation	4	237	0.0322	ENSP00000226218,ENSP00000232003,ENSP00000265983,ENSP00000355627	AGT,HPX,HRG,VTN
GO:0010941	regulation of cell death	12	1638	0.0323	ENSP00000205948,ENSP00000232003,ENSP00000252486,ENSP00000254722,ENSP00000265023,ENSP00000295897,ENSP00000296029,ENSP00000315130,ENSP00000322421,ENSP00000333994,ENSP00000355627,ENSP00000362924	AGT,ALB,APOE,APOH,CLU,GSN,HBA1,HBB,HRG,KNG1,PF4,SERPINF1
GO:0023056	positive regulation of signaling	12	1638	0.0323	ENSP00000223642,ENSP00000226218,ENSP00000236850,ENSP00000245907,ENSP00000265983,ENSP00000296029,ENSP00000308541,ENSP00000315130,ENSP00000321853,ENSP00000355627,ENSP00000360522,ENSP00000362924	AGT,APOA1,C3,C5,CLU,F2,GSN,HPX,PF4,RBP4,SERPINF2,VTN
GO:0006695	cholesterol biosynthetic process	2	41	0.0325	ENSP00000236850,ENSP00000350425	APOA1,APOA4
GO:0035987	endodermal cell differentiation	2	41	0.0325	ENSP00000226218,ENSP00000346839	FN1,VTN
GO:0044087	regulation of cellular component biogenesis	8	867	0.033	ENSP00000232003,ENSP00000236850,ENSP00000252486,ENSP00000315130,ENSP00000321853,ENSP00000345179,ENSP00000355627,ENSP00000362924	AGT,APOA1,APOD,APOE,CLU,GSN,HRG,SERPINF2
GO:0045937	positive regulation of phosphate metabolic process	9	1052	0.0331	ENSP00000223642,ENSP00000226218,ENSP00000245907,ENSP00000265983,ENSP00000308541,ENSP00000315130,ENSP00000321853,ENSP00000355627,ENSP00000466775	AGT,APOC2,C3,C5,CLU,F2,HPX,SERPINF2,VTN
GO:0050714	positive regulation of protein secretion	4	240	0.0331	ENSP00000223642,ENSP00000259396,ENSP00000360522,ENSP00000394936	C5,ORM1,ORM2,RBP4
GO:0048660	regulation of smooth muscle cell proliferation	3	126	0.0333	ENSP00000321853,ENSP00000345179,ENSP00000355627	AGT,APOD,SERPINF2
GO:0007186	G protein-coupled receptor signaling pathway	10	1247	0.0335	ENSP00000223642,ENSP00000227667,ENSP00000236850,ENSP00000245907,ENSP00000252486,ENSP00000265023,ENSP00000296028,ENSP00000296029,ENSP00000308541,ENSP00000355627	AGT,APOA1,APOC3,APOE,C3,C5,F2,KNG1,PF4,PPBP
GO:0009056	catabolic process	13	1859	0.0335	ENSP00000227667,ENSP00000233242,ENSP00000236850,ENSP00000252486,ENSP00000265132,ENSP00000266718,ENSP00000315130,ENSP00000322421,ENSP00000333994,ENSP00000345968,ENSP00000350425,ENSP00000356969,ENSP00000466775	AMBP,APOA1,APOA2,APOA4,APOB,APOC2,APOC3,APOE,CLU,HBA1,HBB,LUM,PGLYRP2
GO:0045540	regulation of cholesterol biosynthetic process	2	42	0.0335	ENSP00000233242,ENSP00000252486	APOB,APOE
GO:0002639	positive regulation of immunoglobulin production	2	44	0.0361	ENSP00000265983,ENSP00000360522	HPX,RBP4
GO:0015701	bicarbonate transport	2	44	0.0361	ENSP00000322421,ENSP00000333994	HBA1,HBB
GO:0042742	defense response to bacterium	4	250	0.0369	ENSP00000296028,ENSP00000308541,ENSP00000329312,ENSP00000345968	F2,IGLL1,PGLYRP2,PPBP
GO:0009749	response to glucose	3	133	0.0374	ENSP00000254722,ENSP00000356969,ENSP00000365081	APOA2,APOM,SERPINF1
GO:0010976	positive regulation of neuron projection development	4	251	0.0374	ENSP00000252486,ENSP00000254722,ENSP00000346839,ENSP00000355627	AGT,APOE,FN1,SERPINF1
GO:0055081	anion homeostasis	2	45	0.0374	ENSP00000236850,ENSP00000252486	APOA1,APOE
GO:0045595	regulation of cell differentiation	12	1695	0.0395	ENSP00000233242,ENSP00000236850,ENSP00000252486,ENSP00000254722,ENSP00000296029,ENSP00000308541,ENSP00000321853,ENSP00000331544,ENSP00000345968,ENSP00000346839,ENSP00000355627,ENSP00000363770	AGT,APOA1,APOB,APOE,C1QC,F2,FBLN1,FN1,PF4,PGLYRP2,SERPINF1,SERPINF2
GO:0051055	negative regulation of lipid biosynthetic process	2	47	0.0398	ENSP00000227667,ENSP00000252486	APOC3,APOE
GO:1900024	regulation of substrate adhesion-dependent cell spreading	2	47	0.0398	ENSP00000236850,ENSP00000331544	APOA1,FBLN1
GO:0009967	positive regulation of signal transduction	11	1493	0.0402	ENSP00000223642,ENSP00000226218,ENSP00000236850,ENSP00000245907,ENSP00000265983,ENSP00000296029,ENSP00000308541,ENSP00000315130,ENSP00000321853,ENSP00000355627,ENSP00000362924	AGT,APOA1,C3,C5,CLU,F2,GSN,HPX,PF4,SERPINF2,VTN
GO:0045597	positive regulation of cell differentiation	8	908	0.0404	ENSP00000233242,ENSP00000236850,ENSP00000252486,ENSP00000254722,ENSP00000296029,ENSP00000321853,ENSP00000346839,ENSP00000355627	AGT,APOA1,APOB,APOE,FN1,PF4,SERPINF1,SERPINF2
GO:0001558	regulation of cell growth	5	402	0.0409	ENSP00000232003,ENSP00000252486,ENSP00000308541,ENSP00000346839,ENSP00000355627	AGT,APOE,F2,FN1,HRG
GO:1903793	positive regulation of anion transport	2	48	0.0409	ENSP00000252486,ENSP00000355627	AGT,APOE
GO:0010769	regulation of cell morphogenesis involved in differentiation	4	263	0.0423	ENSP00000236850,ENSP00000252486,ENSP00000331544,ENSP00000346839	APOA1,APOE,FBLN1,FN1
GO:0010828	positive regulation of glucose transmembrane transport	2	49	0.0423	ENSP00000245907,ENSP00000355627	AGT,C3
GO:0051353	positive regulation of oxidoreductase activity	2	50	0.0438	ENSP00000252486,ENSP00000355627	AGT,APOE
GO:0051496	positive regulation of stress fiber assembly	2	50	0.0438	ENSP00000236850,ENSP00000321853	APOA1,SERPINF2
GO:0016032	viral process	6	571	0.044	ENSP00000252486,ENSP00000265132,ENSP00000265983,ENSP00000331544,ENSP00000356399,ENSP00000356969	AMBP,APOA2,APOE,CFH,FBLN1,HPX
GO:0022008	neurogenesis	11	1519	0.0444	ENSP00000226218,ENSP00000236850,ENSP00000252486,ENSP00000254722,ENSP00000308541,ENSP00000315130,ENSP00000345179,ENSP00000346839,ENSP00000350425,ENSP00000355627,ENSP00000362924	AGT,APOA1,APOA4,APOD,APOE,CLU,F2,FN1,GSN,SERPINF1,VTN
GO:0048168	regulation of neuronal synaptic plasticity	2	51	0.045	ENSP00000252486,ENSP00000355627	AGT,APOE
GO:1903707	negative regulation of hemopoiesis	3	148	0.0471	ENSP00000296029,ENSP00000345968,ENSP00000363770	C1QC,PF4,PGLYRP2
GO:0001934	positive regulation of protein phosphorylation	8	941	0.0477	ENSP00000223642,ENSP00000226218,ENSP00000245907,ENSP00000265983,ENSP00000308541,ENSP00000315130,ENSP00000321853,ENSP00000355627	AGT,C3,C5,CLU,F2,HPX,SERPINF2,VTN
GO:0017038	protein import	3	150	0.0487	ENSP00000252486,ENSP00000315130,ENSP00000355627	AGT,APOE,CLU
GO:0042246	tissue regeneration	2	54	0.0493	ENSP00000345179,ENSP00000362924	APOD,GSN

## Sheet: P-enrichment.RCTM
#term ID	term description	observed gene count	background gene count	false discovery rate	matching proteins in your network (IDs)	matching proteins in your network (labels)
HSA-114608	Platelet degranulation	20	125	3.92e-25	ENSP00000205948,ENSP00000232003,ENSP00000236850,ENSP00000259396,ENSP00000263100,ENSP00000265023,ENSP00000266041,ENSP00000278407,ENSP00000295897,ENSP00000296028,ENSP00000296029,ENSP00000308938,ENSP00000315130,ENSP00000321853,ENSP00000323929,ENSP00000385834,ENSP00000393887,ENSP00000394936,ENSP00000415769,ENSP00000416066	A1BG,A2M,AHSG,ALB,APOA1,APOH,CLU,HRG,ITIH3,ITIH4,KNG1,ORM1,ORM2,PF4,PLG,PPBP,SERPINA1,SERPINF2,SERPING1,TF
HSA-76002	Platelet activation, signaling and aggregation	21	256	2.35e-21	ENSP00000205948,ENSP00000232003,ENSP00000236850,ENSP00000259396,ENSP00000263100,ENSP00000265023,ENSP00000266041,ENSP00000278407,ENSP00000295897,ENSP00000296028,ENSP00000296029,ENSP00000308541,ENSP00000308938,ENSP00000315130,ENSP00000321853,ENSP00000323929,ENSP00000385834,ENSP00000393887,ENSP00000394936,ENSP00000415769,ENSP00000416066	A1BG,A2M,AHSG,ALB,APOA1,APOH,CLU,F2,HRG,ITIH3,ITIH4,KNG1,ORM1,ORM2,PF4,PLG,PPBP,SERPINA1,SERPINF2,SERPING1,TF
HSA-977606	Regulation of Complement cascade	14	47	5.12e-21	ENSP00000223642,ENSP00000226218,ENSP00000245907,ENSP00000263413,ENSP00000278407,ENSP00000308541,ENSP00000315130,ENSP00000319464,ENSP00000322061,ENSP00000356399,ENSP00000363770,ENSP00000385035,ENSP00000415941,ENSP00000416561	C1QC,C1S,C3,C4B,C5,C6,C7,CFB,CFH,CLU,CPN2,F2,SERPING1,VTN
HSA-109582	Hemostasis	26	601	1.86e-20	ENSP00000205948,ENSP00000215727,ENSP00000232003,ENSP00000233242,ENSP00000236850,ENSP00000259396,ENSP00000263100,ENSP00000265023,ENSP00000266041,ENSP00000278407,ENSP00000295897,ENSP00000296028,ENSP00000296029,ENSP00000308541,ENSP00000308938,ENSP00000315130,ENSP00000321853,ENSP00000323929,ENSP00000329312,ENSP00000333994,ENSP00000356671,ENSP00000385834,ENSP00000393887,ENSP00000394936,ENSP00000415769…	A1BG,A2M,AHSG,ALB,APOA1,APOB,APOH,CLU,F2,HBB,HRG,IGLL1,ITIH3,ITIH4,KNG1,ORM1,ORM2,PF4,PLG,PPBP,SERPINA1,SERPINC1,SERPIND1,SERPINF2,SERPING1,TF
HSA-381426	Regulation of Insulin-like Growth Factor (IGF) transport and uptake by Insulin-like Growth Factor Binding Proteins (IGFBPs)	16	123	2.93e-19	ENSP00000215727,ENSP00000233242,ENSP00000236850,ENSP00000245907,ENSP00000252486,ENSP00000264613,ENSP00000265023,ENSP00000295897,ENSP00000308541,ENSP00000308938,ENSP00000351190,ENSP00000356671,ENSP00000356969,ENSP00000385834,ENSP00000393887,ENSP00000416066	AHSG,ALB,APOA1,APOA2,APOB,APOE,C3,CP,F2,ITIH2,KNG1,PLG,SERPINA1,SERPINC1,SERPIND1,TF
HSA-8957275	Post-translational protein phosphorylation	14	106	6.55e-17	ENSP00000215727,ENSP00000233242,ENSP00000236850,ENSP00000245907,ENSP00000252486,ENSP00000264613,ENSP00000265023,ENSP00000295897,ENSP00000351190,ENSP00000356671,ENSP00000356969,ENSP00000385834,ENSP00000393887,ENSP00000416066	AHSG,ALB,APOA1,APOA2,APOB,APOE,C3,CP,ITIH2,KNG1,SERPINA1,SERPINC1,SERPIND1,TF
HSA-168249	Innate Immune System	25	1012	2.95e-14	ENSP00000223642,ENSP00000226218,ENSP00000233242,ENSP00000237014,ENSP00000245907,ENSP00000259396,ENSP00000263100,ENSP00000263413,ENSP00000278407,ENSP00000296028,ENSP00000308541,ENSP00000315130,ENSP00000319464,ENSP00000322061,ENSP00000333994,ENSP00000345968,ENSP00000356399,ENSP00000362924,ENSP00000363770,ENSP00000385035,ENSP00000393887,ENSP00000394936,ENSP00000415941,ENSP00000416066,ENSP00000416561	A1BG,AHSG,APOB,C1QC,C1S,C3,C4B,C5,C6,C7,CFB,CFH,CLU,CPN2,F2,GSN,HBB,ORM1,ORM2,PGLYRP2,PPBP,SERPINA1,SERPING1,TTR,VTN
HSA-975634	Retinoid metabolism and transport	10	44	3.41e-14	ENSP00000227667,ENSP00000233242,ENSP00000236850,ENSP00000237014,ENSP00000252486,ENSP00000350425,ENSP00000356969,ENSP00000360522,ENSP00000365081,ENSP00000466775	APOA1,APOA2,APOA4,APOB,APOC2,APOC3,APOE,APOM,RBP4,TTR
HSA-8963898	Plasma lipoprotein assembly	8	18	2.24e-13	ENSP00000227667,ENSP00000233242,ENSP00000236850,ENSP00000252486,ENSP00000323929,ENSP00000350425,ENSP00000356969,ENSP00000466775	A2M,APOA1,APOA2,APOA4,APOB,APOC2,APOC3,APOE
HSA-8963888	Chylomicron assembly	7	10	8.58e-13	ENSP00000227667,ENSP00000233242,ENSP00000236850,ENSP00000252486,ENSP00000350425,ENSP00000356969,ENSP00000466775	APOA1,APOA2,APOA4,APOB,APOC2,APOC3,APOE
HSA-8963901	Chylomicron remodeling	7	10	8.58e-13	ENSP00000227667,ENSP00000233242,ENSP00000236850,ENSP00000252486,ENSP00000350425,ENSP00000356969,ENSP00000466775	APOA1,APOA2,APOA4,APOB,APOC2,APOC3,APOE
HSA-418594	G alpha (i) signalling events	16	387	3.22e-12	ENSP00000223642,ENSP00000227667,ENSP00000233242,ENSP00000236850,ENSP00000237014,ENSP00000245907,ENSP00000252486,ENSP00000265023,ENSP00000296028,ENSP00000296029,ENSP00000350425,ENSP00000355627,ENSP00000356969,ENSP00000360522,ENSP00000365081,ENSP00000466775	AGT,APOA1,APOA2,APOA4,APOB,APOC2,APOC3,APOE,APOM,C3,C5,KNG1,PF4,PPBP,RBP4,TTR
HSA-8963899	Plasma lipoprotein remodeling	8	30	5.08e-12	ENSP00000227667,ENSP00000233242,ENSP00000236850,ENSP00000252486,ENSP00000295897,ENSP00000350425,ENSP00000356969,ENSP00000466775	ALB,APOA1,APOA2,APOA4,APOB,APOC2,APOC3,APOE
HSA-2173782	Binding and Uptake of Ligands by Scavenger Receptors	8	40	3.39e-11	ENSP00000233242,ENSP00000236850,ENSP00000252486,ENSP00000265132,ENSP00000265983,ENSP00000295897,ENSP00000322421,ENSP00000333994	ALB,AMBP,APOA1,APOB,APOE,HBA1,HBB,HPX
HSA-174824	Plasma lipoprotein assembly, remodeling, and clearance	9	67	3.4e-11	ENSP00000227667,ENSP00000233242,ENSP00000236850,ENSP00000252486,ENSP00000295897,ENSP00000323929,ENSP00000350425,ENSP00000356969,ENSP00000466775	A2M,ALB,APOA1,APOA2,APOA4,APOB,APOC2,APOC3,APOE
HSA-2168880	Scavenging of heme from plasma	6	13	2.48e-10	ENSP00000236850,ENSP00000265132,ENSP00000265983,ENSP00000295897,ENSP00000322421,ENSP00000333994	ALB,AMBP,APOA1,HBA1,HBB,HPX
HSA-140877	Formation of Fibrin Clot (Clotting Cascade)	7	39	1.35e-09	ENSP00000215727,ENSP00000265023,ENSP00000278407,ENSP00000296029,ENSP00000308541,ENSP00000323929,ENSP00000356671	A2M,F2,KNG1,PF4,SERPINC1,SERPIND1,SERPING1
HSA-140837	Intrinsic Pathway of Fibrin Clot Formation	6	22	3.06e-09	ENSP00000215727,ENSP00000265023,ENSP00000278407,ENSP00000308541,ENSP00000323929,ENSP00000356671	A2M,F2,KNG1,SERPINC1,SERPIND1,SERPING1
HSA-8964058	HDL remodeling	5	9	5.1e-09	ENSP00000227667,ENSP00000236850,ENSP00000252486,ENSP00000295897,ENSP00000466775	ALB,APOA1,APOC2,APOC3,APOE
HSA-168256	Immune System	25	1925	1.17e-08	ENSP00000223642,ENSP00000226218,ENSP00000233242,ENSP00000237014,ENSP00000245907,ENSP00000259396,ENSP00000263100,ENSP00000263413,ENSP00000278407,ENSP00000296028,ENSP00000308541,ENSP00000315130,ENSP00000319464,ENSP00000322061,ENSP00000333994,ENSP00000345968,ENSP00000356399,ENSP00000362924,ENSP00000363770,ENSP00000385035,ENSP00000393887,ENSP00000394936,ENSP00000415941,ENSP00000416066,ENSP00000416561	A1BG,AHSG,APOB,C1QC,C1S,C3,C4B,C5,C6,C7,CFB,CFH,CLU,CPN2,F2,GSN,HBB,ORM1,ORM2,PGLYRP2,PPBP,SERPINA1,SERPING1,TTR,VTN
HSA-382551	Transport of small molecules	15	706	8.76e-08	ENSP00000227667,ENSP00000233242,ENSP00000236850,ENSP00000252486,ENSP00000264613,ENSP00000292401,ENSP00000295897,ENSP00000322421,ENSP00000323929,ENSP00000333994,ENSP00000345179,ENSP00000350425,ENSP00000356969,ENSP00000385834,ENSP00000466775	A2M,ALB,APOA1,APOA2,APOA4,APOB,APOC2,APOC3,APOD,APOE,AZGP1,CP,HBA1,HBB,TF
HSA-166663	Initial triggering of complement	5	21	1.38e-07	ENSP00000245907,ENSP00000363770,ENSP00000385035,ENSP00000415941,ENSP00000416561	C1QC,C1S,C3,C4B,CFB
HSA-174577	Activation of C3 and C5	4	7	2.16e-07	ENSP00000223642,ENSP00000245907,ENSP00000415941,ENSP00000416561	C3,C4B,C5,CFB
HSA-166665	Terminal pathway of complement	4	8	3.13e-07	ENSP00000223642,ENSP00000263413,ENSP00000315130,ENSP00000322061	C5,C6,C7,CLU
HSA-388396	GPCR downstream signalling	17	1082	5.46e-07	ENSP00000223642,ENSP00000227667,ENSP00000233242,ENSP00000236850,ENSP00000237014,ENSP00000245907,ENSP00000252486,ENSP00000265023,ENSP00000296028,ENSP00000296029,ENSP00000308541,ENSP00000350425,ENSP00000355627,ENSP00000356969,ENSP00000360522,ENSP00000365081,ENSP00000466775	AGT,APOA1,APOA2,APOA4,APOB,APOC2,APOC3,APOE,APOM,C3,C5,F2,KNG1,PF4,PPBP,RBP4,TTR
HSA-372790	Signaling by GPCR	17	1142	1.13e-06	ENSP00000223642,ENSP00000227667,ENSP00000233242,ENSP00000236850,ENSP00000237014,ENSP00000245907,ENSP00000252486,ENSP00000265023,ENSP00000296028,ENSP00000296029,ENSP00000308541,ENSP00000350425,ENSP00000355627,ENSP00000356969,ENSP00000360522,ENSP00000365081,ENSP00000466775	AGT,APOA1,APOA2,APOA4,APOB,APOC2,APOC3,APOE,APOM,C3,C5,F2,KNG1,PF4,PPBP,RBP4,TTR
HSA-140875	Common Pathway of Fibrin Clot Formation	4	22	8.26e-06	ENSP00000215727,ENSP00000296029,ENSP00000308541,ENSP00000356671	F2,PF4,SERPINC1,SERPIND1
HSA-375276	Peptide ligand-binding receptors	7	183	1.73e-05	ENSP00000223642,ENSP00000245907,ENSP00000265023,ENSP00000296028,ENSP00000296029,ENSP00000308541,ENSP00000355627	AGT,C3,C5,F2,KNG1,PF4,PPBP
HSA-6798695	Neutrophil degranulation	10	471	2.24e-05	ENSP00000237014,ENSP00000245907,ENSP00000259396,ENSP00000263100,ENSP00000296028,ENSP00000333994,ENSP00000362924,ENSP00000393887,ENSP00000394936,ENSP00000416066	A1BG,AHSG,C3,GSN,HBB,ORM1,ORM2,PPBP,SERPINA1,TTR
HSA-392499	Metabolism of proteins	20	1948	2.31e-05	ENSP00000215727,ENSP00000233242,ENSP00000236850,ENSP00000237014,ENSP00000245907,ENSP00000252486,ENSP00000264613,ENSP00000265023,ENSP00000295897,ENSP00000308541,ENSP00000308938,ENSP00000350425,ENSP00000351190,ENSP00000355627,ENSP00000356671,ENSP00000356969,ENSP00000362924,ENSP00000385834,ENSP00000393887,ENSP00000416066	AGT,AHSG,ALB,APOA1,APOA2,APOA4,APOB,APOE,C3,CP,F2,GSN,ITIH2,KNG1,PLG,SERPINA1,SERPINC1,SERPIND1,TF,TTR
HSA-75205	Dissolution of Fibrin Clot	3	13	8.64e-05	ENSP00000232003,ENSP00000308938,ENSP00000321853	HRG,PLG,SERPINF2
HSA-3000480	Scavenging by Class A Receptors	3	18	0.0002	ENSP00000233242,ENSP00000236850,ENSP00000252486	APOA1,APOB,APOE
HSA-597592	Post-translational protein modification	15	1366	0.0002	ENSP00000215727,ENSP00000233242,ENSP00000236850,ENSP00000245907,ENSP00000252486,ENSP00000264613,ENSP00000265023,ENSP00000295897,ENSP00000308541,ENSP00000351190,ENSP00000356671,ENSP00000356969,ENSP00000385834,ENSP00000393887,ENSP00000416066	AHSG,ALB,APOA1,APOA2,APOB,APOE,C3,CP,F2,ITIH2,KNG1,SERPINA1,SERPINC1,SERPIND1,TF
HSA-5653656	Vesicle-mediated transport	10	649	0.00029	ENSP00000233242,ENSP00000236850,ENSP00000252486,ENSP00000265132,ENSP00000265983,ENSP00000295897,ENSP00000322421,ENSP00000333994,ENSP00000385834,ENSP00000416066	ALB,AMBP,APOA1,APOB,APOE,HBA1,HBB,HPX,SERPINA1,TF
HSA-373076	Class A/1 (Rhodopsin-like receptors)	7	311	0.00039	ENSP00000223642,ENSP00000245907,ENSP00000265023,ENSP00000296028,ENSP00000296029,ENSP00000308541,ENSP00000355627	AGT,C3,C5,F2,KNG1,PF4,PPBP
HSA-977225	Amyloid fiber formation	4	78	0.00065	ENSP00000236850,ENSP00000237014,ENSP00000350425,ENSP00000362924	APOA1,APOA4,GSN,TTR
HSA-8964043	Plasma lipoprotein clearance	3	32	0.00083	ENSP00000233242,ENSP00000236850,ENSP00000252486	APOA1,APOB,APOE
HSA-173736	Alternative complement activation	2	5	0.00084	ENSP00000245907,ENSP00000416561	C3,CFB
HSA-3000471	Scavenging by Class B Receptors	2	5	0.00084	ENSP00000233242,ENSP00000236850	APOA1,APOB
HSA-8964026	Chylomicron clearance	2	5	0.00084	ENSP00000233242,ENSP00000252486	APOB,APOE
HSA-173623	Classical antibody-mediated complement activation	2	7	0.0013	ENSP00000363770,ENSP00000385035	C1QC,C1S
HSA-8963896	HDL assembly	2	7	0.0013	ENSP00000236850,ENSP00000323929	A2M,APOA1
HSA-1247673	Erythrocytes take up oxygen and release carbon dioxide	2	8	0.0016	ENSP00000322421,ENSP00000333994	HBA1,HBB
HSA-1474244	Extracellular matrix organization	6	298	0.0018	ENSP00000226218,ENSP00000237014,ENSP00000266718,ENSP00000308938,ENSP00000323929,ENSP00000331544	A2M,FBLN1,LUM,PLG,TTR,VTN
HSA-500792	GPCR ligand binding	7	443	0.0025	ENSP00000223642,ENSP00000245907,ENSP00000265023,ENSP00000296028,ENSP00000296029,ENSP00000308541,ENSP00000355627	AGT,C3,C5,F2,KNG1,PF4,PPBP
HSA-162582	Signal Transduction	19	2605	0.0028	ENSP00000223642,ENSP00000227667,ENSP00000233242,ENSP00000236850,ENSP00000237014,ENSP00000245907,ENSP00000252486,ENSP00000265023,ENSP00000296028,ENSP00000296029,ENSP00000308541,ENSP00000308938,ENSP00000323929,ENSP00000350425,ENSP00000355627,ENSP00000356969,ENSP00000360522,ENSP00000365081,ENSP00000466775	A2M,AGT,APOA1,APOA2,APOA4,APOB,APOC2,APOC3,APOE,APOM,C3,C5,F2,KNG1,PF4,PLG,PPBP,RBP4,TTR
HSA-1237044	Erythrocytes take up carbon dioxide and release oxygen	2	12	0.003	ENSP00000322421,ENSP00000333994	HBA1,HBB
HSA-2453864	Retinoid cycle disease events	2	12	0.003	ENSP00000237014,ENSP00000360522	RBP4,TTR
HSA-2474795	Diseases associated with visual transduction	2	12	0.003	ENSP00000237014,ENSP00000360522	RBP4,TTR
HSA-202733	Cell surface interactions at the vascular wall	4	135	0.0035	ENSP00000233242,ENSP00000296029,ENSP00000308541,ENSP00000329312	APOB,F2,IGLL1,PF4
HSA-8963889	Assembly of active LPL and LIPC lipase complexes	2	18	0.0055	ENSP00000350425,ENSP00000466775	APOA4,APOC2
HSA-2453902	The canonical retinoid cycle in rods (twilight vision)	2	23	0.0084	ENSP00000237014,ENSP00000360522	RBP4,TTR
HSA-1989781	PPARA activates gene expression	3	114	0.0189	ENSP00000236850,ENSP00000355627,ENSP00000356969	AGT,APOA1,APOA2
HSA-2129379	Molecules associated with elastic fibres	2	37	0.0191	ENSP00000226218,ENSP00000331544	FBLN1,VTN
HSA-1430728	Metabolism	14	2032	0.0197	ENSP00000227667,ENSP00000233242,ENSP00000236850,ENSP00000237014,ENSP00000252486,ENSP00000266718,ENSP00000295897,ENSP00000350425,ENSP00000355627,ENSP00000356969,ENSP00000360522,ENSP00000365081,ENSP00000421725,ENSP00000466775	AGT,ALB,APOA1,APOA2,APOA4,APOB,APOC2,APOC3,APOE,APOM,GC,LUM,RBP4,TTR
HSA-425397	Transport of vitamins, nucleosides, and related molecules	2	38	0.0197	ENSP00000295897,ENSP00000345179	ALB,APOD
HSA-380108	Chemokine receptors bind chemokines	2	48	0.0289	ENSP00000296028,ENSP00000296029	PF4,PPBP
HSA-917937	Iron uptake and transport	2	56	0.0378	ENSP00000264613,ENSP00000385834	CP,TF
HSA-3000171	Non-integrin membrane-ECM interactions	2	58	0.0397	ENSP00000226218,ENSP00000237014	TTR,VTN
